# Supplementary material for: Changes in ecological conditions may influence intraguild competition: inferring interaction patterns of snow leopard with co-predators
Source: PeerJ. 2022 Oct 25;10:e14277. doi: 10.7717/peerj.14277 (PMC9615993; doi:10.7717/peerj.14277)
Supplement: Supplemental Information 2 [file peerj-10-14277-s002.csv]

Common leopard	oc1	oc2	oc3	oc4	oc5	oc6	oc7	oc8	oc9	oc10	oc11	oc12	oc13	oc14	oc15	oc16	oc17	oc18	oc19	oc20	oc21	oc22	oc23	oc24	oc25	oc26	snow leopard	oc1	oc2	oc3	oc4	oc5	oc6	oc7	oc8	oc9	oc10	oc11	oc12	oc13	oc14	oc15	oc16	oc17	oc18	oc19	oc20	oc21	oc22
	-	-	-	-	-	-	-	-	-	-	0	0	0	0	0	0	0	0	0	0	0	0	0	0	0	0		-	-	-	-	-	-	-	-	-	-	0	0	0	0	0	0	0	0	0	0	0	0
	-	-	-	-	-	-	-	-	-	-	0	0	1	0	0	0	0	0	0	0	0	0	0	0	0	1		-	-	-	-	-	-	-	-	-	-	0	0	0	0	0	0	0	0	0	0	0	0
	-	-	-	-	-	0	0	0	0	0	0	0	0	0	0	0	0	0	0	0	0	0	0	0	0	0		-	-	-	-	-	0	0	0	0	1	0	0	0	1	0	0	0	0	0	0	0	0
	-	-	-	-	-	0	0	0	0	0	0	0	0	0	0	0	0	0	0	0	0	0	0	0	0	0		-	-	-	-	-	1	1	0	1	1	1	1	0	0	1	0	0	0	0	0	0	0
	-	-	-	-	-	0	0	0	0	0	0	0	0	0	0	0	0	0	0	0	0	0	0	0	0	0		-	-	-	-	-	0	0	0	0	0	0	0	0	0	0	0	0	0	0	0	0	0
	-	-	-	-	-	0	0	0	0	0	0	0	0	0	0	0	0	0	0	0	0	0	0	0	0	0		-	-	-	-	-	0	0	0	0	0	0	0	0	0	0	0	0	0	0	0	0	0
	-	-	-	-	-	0	0	0	0	0	0	0	0	0	0	0	0	0	0	0	0	0	0	0	0	0		-	-	-	-	-	0	0	0	0	0	0	0	0	0	0	0	0	1	0	0	0	0
	-	-	-	-	-	0	0	0	0	0	0	0	0	0	0	0	0	0	0	0	0	0	0	0	0	0		-	-	-	-	-	0	0	1	0	0	0	0	0	1	0	0	1	0	0	0	0	0
	-	-	-	-	-	0	0	0	0	0	0	0	0	0	0	0	0	0	0	0	0	0	0	0	0	0		-	-	-	-	-	0	0	0	0	0	0	0	0	0	0	0	0	0	0	0	0	0
	-	-	-	-	-	-	-	-	-	-	0	0	0	0	0	0	0	0	0	0	0	0	0	0	0	0		-	-	-	-	-	-	-	-	-	-	0	0	0	0	0	0	0	0	0	0	0	0
	-	-	-	-	-	-	-	0	0	0	0	0	0	0	0	0	0	0	0	0	0	0	0	0	0	0		-	-	-	-	-	-	-	0	1	0	0	0	0	1	0	0	0	0	0	0	1	1
	-	-	-	-	-	-	-	-	-	0	0	0	0	0	0	0	0	0	0	0	0	0	0	0	0	0		-	-	-	-	-	-	-	-	-	0	0	0	0	0	0	0	0	0	0	0	0	0
	-	-	-	-	-	-	-	0	0	0	0	0	0	0	0	0	0	0	0	0	0	0	0	0	0	0		-	-	-	-	-	-	-	0	1	0	0	1	1	1	1	0	0	0	0	0	0	0
	-	-	-	-	-	-	0	0	0	0	0	0	0	0	0	0	0	0	0	0	0	0	0	0	0	0		-	-	-	-	-	-	0	0	0	0	0	0	1	0	0	0	0	0	0	0	0	0
	-	-	-	-	-	-	0	0	0	0	0	0	0	0	0	0	0	0	0	0	0	0	0	0	0	0		-	-	-	-	-	-	0	1	0	1	0	1	0	1	0	0	0	0	0	0	0	0
	-	-	-	-	-	-	-	0	0	0	0	0	0	0	0	0	0	0	0	0	0	0	0	0	0	0		-	-	-	-	-	-	-	0	0	0	0	0	0	0	0	0	0	0	0	0	0	0
	-	-	-	-	0	0	0	0	0	0	0	0	0	0	0	0	0	0	0	0	0	0	0	0	0	0		-	-	-	-	0	0	0	0	0	1	1	1	1	0	0	0	0	0	0	0	0	0
	-	-	-	-	-	-	-	0	0	0	0	0	0	0	0	0	0	0	0	0	0	0	0	0	0	0		-	-	-	-	-	-	-	0	0	1	1	0	0	0	0	0	0	0	0	0	0	0
	-	-	-	-	0	-	-	-	-	-	-	-	-	-	-	-	-	-	-	-	-	-	-	-	-	-		-	-	-	-	0	-	-	-	-	-	-	-	-	-	-	-	-	-	-	-	-	-
	-	-	-	-	1	0	1	0	1	0	1	0	0	0	0	0	0	0	0	0	0	0	0	0	0	0		-	-	-	-	0	0	0	0	0	0	0	0	0	0	0	0	0	0	0	0	0	0
	-	-	-	-	0	0	0	0	0	0	0	0	0	0	0	0	0	0	0	0	0	0	0	0	0	0		-	-	-	-	0	0	1	0	0	0	0	0	0	0	0	0	0	0	0	0	0	0
	-	-	-	-	0	0	0	0	0	0	1	0	0	0	-	-	-	-	-	-	-	-	-	-	-	-		-	-	-	-	0	0	0	0	0	0	0	0	0	0	-	-	-	-	-	-	-	-
	-	-	-	-	-	-	-	-	-	0	0	0	0	0	0	0	0	0	0	0	0	0	0	0	0	0		-	-	-	-	-	-	-	-	-	0	0	0	0	0	0	0	0	0	0	0	0	0
	-	-	-	-	-	-	-	-	-	0	0	0	0	0	0	0	0	1	0	0	0	0	0	0	0	0		-	-	-	-	-	-	-	-	-	0	0	0	0	0	0	0	0	0	0	0	0	0
	-	-	-	-	-	-	-	-	-	0	0	0	0	0	0	0	0	0	0	0	0	0	0	0	0	0		-	-	-	-	-	-	-	-	-	0	0	0	0	0	0	0	0	0	0	0	0	0
	-	-	-	-	-	-	-	-	-	0	0	0	0	0	0	0	0	0	0	0	0	0	0	0	0	0		-	-	-	-	-	-	-	-	-	0	0	0	1	0	0	0	0	0	0	0	0	0
	-	-	-	-	-	-	-	-	-	0	0	0	0	0	0	0	0	0	0	0	0	0	0	0	0	0		-	-	-	-	-	-	-	-	-	0	0	0	0	0	0	0	0	0	0	0	0	0
	-	-	-	-	-	-	-	-	-	0	0	0	0	0	0	0	0	0	0	0	0	0	0	0	0	0		-	-	-	-	-	-	-	-	-	0	0	0	0	0	0	0	0	0	0	0	0	0
	-	-	-	-	-	0	0	0	0	0	0	0	0	0	0	0	0	0	0	0	0	0	0	0	0	0		-	-	-	-	-	0	0	0	0	0	0	0	0	0	0	0	0	0	0	0	0	0
	-	-	-	-	-	0	0	1	0	0	0	0	0	0	0	-	-	-	-	-	-	-	-	-	-	-		-	-	-	-	-	0	0	0	0	0	0	0	0	0	0	-	-	-	-	-	-	-
	0	0	0	0	0	1	0	0	0	0	0	0	1	0	1	0	0	1	0	0	0	0	0	0	0	0		0	0	0	0	0	0	0	0	0	0	0	0	0	0	0	0	0	0	0	0	0	0
	0	0	0	0	0	0	0	0	-	-	-	-	-	-	-	-	-	-	-	-	-	-	-	-	-	-		0	0	0	0	0	0	0	0	-	-	-	-	-	-	-	-	-	-	-	-	-	-
	0	0	0	1	0	0	0	1	1	0	1	0	1	0	0	0	1	0	0	1	0	0	0	0	0	0		0	0	0	0	0	0	0	0	0	0	0	0	0	0	0	0	0	0	0	0	0	0
	-	-	-	-	-	-	-	1	0	0	1	1	1	0	0	0	0	1	1	1	1	0	1	0	0	0		-	-	-	-	-	-	-	0	0	0	0	0	0	0	0	0	0	0	0	0	0	0
	-	-	-	-	-	-	-	0	0	0	0	0	0	0	0	0	0	0	0	1	0	0	0	0	0	0		-	-	-	-	-	-	-	0	0	0	0	0	0	0	0	0	0	0	0	0	0	0
	-	-	-	-	-	-	-	0	1	0	0	0	0	0	0	0	0	0	0	1	0	0	0	0	1	0		-	-	-	-	-	-	-	0	0	0	0	0	0	0	0	0	0	0	0	0	0	0
	-	-	-	-	-	1	0	0	0	0	0	0	0	0	0	0	0	0	0	0	0	0	0	0	0	0		-	-	-	-	-	0	0	0	0	0	0	0	0	0	0	0	0	0	0	0	0	0
	-	-	-	-	-	1	0	0	0	0	0	-	-	-	-	-	-	-	-	-	-	-	-	-	-	-		-	-	-	-	-	1	1	1	0	0	1	-	-	-	-	-	-	-	-	-	-	-
	-	-	0	0	0	0	0	0	0	0	0	0	0	-	-	-	-	-	-	-	-	-	-	-	-	-		-	-	0	0	0	0	0	0	0	0	0	0	0	-	-	-	-	-	-	-	-	-
	0	0	0	0	0	0	0	0	0	0	0	0	0	0	0	0	0	0	0	0	0	0	0	0	0	0		0	0	0	0	0	0	0	0	0	0	0	0	0	0	0	0	0	0	0	0	0	0
	-	-	-	-	-	0	0	0	0	0	0	0	0	0	0	0	-	-	-	-	-	-	-	-	-	-		-	-	-	-	-	0	0	0	0	0	0	0	0	0	0	0	-	-	-	-	-	-
	-	-	-	-	-	0	0	0	0	0	0	0	0	0	0	0	0	0	0	0	0	0	0	0	0	0		-	-	-	-	-	1	0	1	0	0	0	0	0	0	0	0	0	0	0	0	0	0
	-	-	-	-	-	-	-	-	-	-	-	-	-	-	0	0	0	0	0	0	0	0	0	0	0	0		-	-	-	-	-	-	-	-	-	-	-	-	-	-	0	0	0	0	0	0	0	0
	-	-	-	-	-	-	-	-	-	-	-	-	-	0	0	0	0	0	0	0	0	0	0	0	0	0		-	-	-	-	-	-	-	-	-	-	-	-	-	0	0	0	0	0	0	0	0	0
	-	-	-	-	-	-	-	-	-	0	0	0	0	0	0	0	0	0	0	0	0	0	0	0	0	0		-	-	-	-	-	-	-	-	-	0	0	0	0	0	0	0	0	0	0	0	0	0
	-	-	-	-	-	-	-	-	-	0	0	0	0	0	0	0	0	0	0	0	0	0	0	0	0	0		-	-	-	-	-	-	-	-	-	0	0	0	0	0	0	0	0	0	0	0	0	0
	-	-	-	-	-	-	-	-	-	0	0	0	0	0	0	0	0	0	0	0	0	0	0	0	0	0		-	-	-	-	-	-	-	-	-	0	0	0	0	0	0	0	0	0	0	0	0	0
	-	-	-	-	-	-	-	-	-	0	0	0	0	1	0	0	0	-	-	-	-	-	-	-	-	-		-	-	-	-	-	-	-	-	-	0	0	0	0	0	0	0	0	-	-	-	-	-
	-	-	-	-	-	-	-	-	-	0	0	0	0	1	0	0	0	0	0	0	0	0	0	0	0	0		-	-	-	-	-	-	-	-	-	0	0	0	0	0	0	0	0	0	0	0	0	0
	-	-	-	-	-	0	0	0	0	0	0	0	0	0	0	0	0	0	0	0	0	0	0	0	0	0		-	-	-	-	-	0	0	0	0	0	0	0	1	0	0	0	0	0	0	0	0	1
	-	-	-	-	-	0	0	0	0	0	0	0	0	0	0	0	0	0	0	0	0	0	0	0	0	0		-	-	-	-	-	0	0	0	0	0	0	0	1	0	0	0	0	0	0	0	0	0
	-	-	-	-	-	0	0	0	0	0	0	0	0	0	0	0	0	0	0	0	0	0	0	0	0	0		-	-	-	-	-	0	0	0	1	0	0	0	0	0	0	0	0	0	0	0	0	0
	-	-	-	-	-	0	0	0	0	0	0	0	0	0	0	0	0	0	0	0	0	0	0	0	0	0		-	-	-	-	-	0	0	0	0	0	0	0	0	0	0	0	0	0	0	0	0	0
	-	-	-	-	-	0	0	0	0	0	0	-	-	-	-	-	-	-	-	-	-	-	-	-	-	-		-	-	-	-	-	0	1	1	1	0	0	-	-	-	-	-	-	-	-	-	-	-
	-	-	-	-	-	0	0	0	0	0	0	0	0	0	0	0	0	0	0	0	0	0	0	0	0	0		-	-	-	-	-	1	0	0	0	0	1	0	0	0	0	0	0	0	0	0	0	0
	-	-	-	-	-	-	-	-	-	-	-	-	-	0	0	0	0	0	0	0	0	0	0	0	0	0		-	-	-	-	-	-	-	-	-	-	-	-	-	0	0	0	0	0	0	0	0	0
	-	-	-	-	-	-	-	-	-	-	-	-	-	-	0	0	0	0	0	0	1	1	0	0	1	1		-	-	-	-	-	-	-	-	-	-	-	-	-	-	0	0	0	0	0	0	0	0
	-	-	-	-	-	-	-	-	0	0	0	0	0	0	0	0	0	0	0	0	0	0	0	0	0	0		-	-	-	-	-	-	-	-	0	1	0	0	0	0	0	0	0	0	0	0	0	0
	-	-	-	-	-	-	-	-	0	0	0	0	0	0	0	0	0	0	0	0	0	0	0	0	0	0		-	-	-	-	-	-	-	-	0	0	0	0	0	0	0	0	0	0	0	0	0	0
	-	-	-	-	-	-	-	-	-	-	0	0	0	0	0	0	0	0	0	0	0	0	0	0	0	0		-	-	-	-	-	-	-	-	-	-	0	0	0	0	0	0	0	0	0	0	0	0
	0	0	0	0	0	0	0	0	0	0	0	0	0	0	0	0	0	0	0	0	0	0	0	0	0	0		0	0	0	0	0	0	0	0	0	0	0	0	0	0	0	0	0	0	0	0	0	0
	-	-	-	-	-	-	-	-	-	0	0	0	0	0	0	0	0	0	0	0	0	0	0	0	0	0		-	-	-	-	-	-	-	-	-	0	0	0	0	0	0	0	0	0	0	0	0	0
[truncated: 4 more columns]
