# Supplementary material for: Changes in ecological conditions may influence intraguild competition: inferring interaction patterns of snow leopard with co-predators
Source: PeerJ. 2022 Oct 25;10:e14277. doi: 10.7717/peerj.14277 (PMC9615993; doi:10.7717/peerj.14277)
Supplement: Supplemental Information 5 [file peerj-10-14277-s005.csv]

Time	species	season
0.019143519	common leopard	summer
0.181331019	common leopard	summer
0.935	common leopard	summer
0.962418981	common leopard	summer
0.518900463	common leopard	summer
0.288726852	common leopard	summer
0.497430556	common leopard	summer
0.82962963	common leopard	summer
0.37599537	common leopard	summer
0.768206019	common leopard	summer
0.453414352	common leopard	summer
0.695023148	common leopard	summer
0.038356481	common leopard	summer
0.25625	common leopard	summer
0.452986111	common leopard	summer
0.663680556	common leopard	summer
0.505196759	common leopard	summer
0.922638889	common leopard	summer
0.034039352	common leopard	summer
0.545532407	common leopard	summer
0.03119213	common leopard	summer
0.614131944	common leopard	summer
0.371203704	common leopard	summer
0.370949074	common leopard	summer
0.6621875	common leopard	summer
0.147743056	common leopard	summer
0.97681713	common leopard	summer
0.567627315	common leopard	summer
0.467766204	common leopard	summer
0.375324074	common leopard	summer
0.736643519	common leopard	summer
0.96974537	common leopard	summer
0.439108796	common leopard	summer
0.771180556	common leopard	summer
0.806886574	common leopard	summer
0.873425926	common leopard	summer
0.193136574	common leopard	summer
0.338136574	common leopard	summer
0.328275463	common leopard	summer
0.72306713	common leopard	summer
0.510266204	common leopard	summer
0.796828704	common leopard	summer
0.671631944	common leopard	summer
0.456689815	common leopard	summer
0.919247685	common leopard	summer
0.105185185	common leopard	summer
0.30005787	common leopard	summer
0.6690625	common leopard	summer
0.798622685	common leopard	summer
0.752071759	common leopard	summer
0.303946759	common leopard	summer
0.752233796	common leopard	summer
0.899386574	common leopard	summer
0.281342593	common leopard	summer
0.700486111	common leopard	summer
0.865277778	common leopard	summer
0.120300926	common leopard	summer
0.547418981	common leopard	summer
0.011493056	common leopard	summer
0.169884259	common leopard	winter
0.683229167	common leopard	winter
0.424618056	common leopard	winter
0.839363426	common leopard	winter
0.888206019	common leopard	winter
0.463726852	common leopard	winter
0.750543981	common leopard	winter
0.82525463	common leopard	winter
0.137071759	common leopard	winter
0.655983796	common leopard	winter
0.782280093	common leopard	winter
0.863287037	common leopard	winter
0.532233796	common leopard	winter
0.988449074	common leopard	winter
0.916643519	common leopard	winter
0.690625	common leopard	winter
0.446157407	common leopard	winter
0.588622685	common leopard	winter
0.651678241	common leopard	winter
0.678078704	common leopard	winter
0.800266204	common leopard	winter
0.951018519	common leopard	winter
0.373564815	common leopard	winter
0.956909722	common leopard	winter
0.862824074	common leopard	winter
0.787997685	common leopard	winter
0.02744213	common leopard	winter
0.542048611	common leopard	winter
0.563159722	common leopard	winter
0.5934375	common leopard	winter
0.759398148	common leopard	winter
0.02994213	common leopard	winter
0.594710648	common leopard	winter
0.131296296	common leopard	winter
0.620821759	common leopard	winter
0.472488426	common leopard	winter
0.843854167	common leopard	winter
0.62275463	common leopard	winter
0.022615741	common leopard	winter
0.525543981	common leopard	winter
0.224965278	common leopard	winter
0.761886574	common leopard	winter
0.764884259	common leopard	winter
0.751747685	common leopard	winter
0.369351852	common leopard	winter
0.938703704	common leopard	winter
0.061157407	common leopard	winter
0.295462963	common leopard	winter
0.217384259	common leopard	winter
0.766840278	common leopard	winter
0.214456019	common leopard	winter
0.69556713	common leopard	winter
0.748263889	common leopard	winter
0.796585648	common leopard	winter
0.852025463	common leopard	winter
0.314421296	common leopard	winter
0.150439815	common leopard	winter
0.799675926	common leopard	winter
0.625543981	common leopard	winter
0.865671296	common leopard	winter
0.386331019	common leopard	winter
0.718055556	common leopard	winter
0.882835648	common leopard	winter
0.770462963	common leopard	winter
0.686840278	common leopard	winter
0.355069444	common leopard	winter
0.923229167	common leopard	winter
0.368784722	common leopard	winter
0.67537037	common leopard	winter
0.779988426	common leopard	winter
0.324895833	common leopard	winter
0.229930556	common leopard	winter
0.576689815	common leopard	winter
0.50125	common leopard	winter
0.458981481	common leopard	winter
0.246412037	common leopard	winter
0.630405093	common leopard	winter
0.061134259	common leopard	winter
0.296446759	common leopard	winter
0.727430556	common leopard	winter
0.659988426	common leopard	winter
0.275509259	common leopard	winter
0.577905093	common leopard	winter
0.992361111	common leopard	winter
0.8878125	common leopard	winter
0.109988426	common leopard	winter
0.220706019	common leopard	winter
0.193194444	common leopard	winter
0.95025463	common leopard	winter
0.824814815	common leopard	winter
0.6771875	common leopard	winter
0.073935185	common leopard	winter
0.959525463	common leopard	winter
0.845578704	common leopard	winter
0.632847222	common leopard	winter
0.819097222	common leopard	winter
0.974537037	common leopard	winter
0.992118056	common leopard	winter
0.716736111	common leopard	winter
0.114409722	common leopard	winter
0.027210648	common leopard	winter
0.193784722	common leopard	winter
0.128356481	common leopard	winter
0.538946759	common leopard	winter
0.322303241	common leopard	winter
0.723020833	common leopard	winter
0.820289352	common leopard	winter
0.194490741	common leopard	winter
0.396840278	common leopard	winter
0.669201389	common leopard	winter
0.803078704	common leopard	winter
0.270196759	common leopard	winter
0.308506944	common leopard	winter
0.846076389	common leopard	winter
0.432303241	common leopard	winter
0.1446875	common leopard	winter
0.057974537	common leopard	winter
0.171724537	common leopard	winter
0.379085648	common leopard	winter
0.292465278	common leopard	winter
0.858888889	common leopard	winter
0.30412037	common leopard	winter
0.027604167	common leopard	winter
0.319872685	common leopard	winter
0.0459375	common leopard	winter
0.743194444	common leopard	winter
0.057719907	common leopard	winter
0.308680556	common leopard	winter
0.604479167	common leopard	winter
0.7371875	common leopard	winter
0.789201389	common leopard	winter
0.738078704	common leopard	winter
0.740162037	common leopard	winter
0.293101852	common leopard	winter
0.276412037	common leopard	winter
0.938622685	common leopard	winter
0.716539352	common leopard	winter
0.252685185	common leopard	winter
0.558576389	common leopard	winter
0.815706019	common leopard	winter
0.170763889	common leopard	winter
0.290694444	common leopard	winter
0.741863426	common leopard	winter
0.80087963	common leopard	winter
0.290127315	common leopard	winter
0.765046296	common leopard	winter
0.105023148	common leopard	winter
0.003460648	common leopard	winter
0.251805556	common leopard	winter
0.409756944	common leopard	winter
0.572002315	common leopard	winter
0.634560185	common leopard	winter
0.290868056	common leopard	winter
0.914768519	common leopard	winter
0.662997685	common leopard	winter
0.244166667	common leopard	winter
0.687175926	common leopard	winter
0.623634259	common leopard	winter
0.36037037	common leopard	winter
0.116215278	common leopard	winter
0.448344907	common leopard	winter
0.262592593	common leopard	winter
0.421168981	common leopard	winter
0.646759259	common leopard	winter
0.468125	common leopard	winter
0.265509259	common leopard	winter
0.416053241	common leopard	winter
0.621099537	common leopard	winter
0.270798611	common leopard	winter
0.999421296	common leopard	winter
0.113310185	common leopard	winter
0.693935185	common leopard	winter
0.683657407	common leopard	winter
0.292673611	common leopard	winter
0.725092593	common leopard	winter
0.561782407	common leopard	winter
0.226145833	common leopard	winter
0.673125	common leopard	winter
0.704907407	common leopard	winter
0.628275463	common leopard	winter
0.666099537	common leopard	winter
0.364722222	common leopard	winter
0.734606481	common leopard	winter
0.702847222	common leopard	winter
0.046076389	common leopard	winter
0.698078704	common leopard	winter
0.944664352	common leopard	winter
0.841747685	common leopard	winter
0.354722222	common leopard	winter
0.449976852	common leopard	winter
0.438761574	common leopard	winter
0.429027778	common leopard	winter
0.608078704	common leopard	winter
0.346203704	common leopard	winter
0.053912037	common leopard	winter
0.757638889	common leopard	winter
0.19599537	common leopard	winter
0.273078704	common leopard	winter
0.90568287	common leopard	winter
0.644143519	common leopard	winter
0.00130787	common leopard	winter
0.358912037	common leopard	winter
0.611423611	common leopard	winter
0.592395833	common leopard	winter
0.798194444	common leopard	winter
0.368310185	common leopard	winter
0.655578704	snow leopard (greater Himalaya)	summer
0.862997685	snow leopard (greater Himalaya)	summer
0.776944444	snow leopard (greater Himalaya)	summer
0.857777778	snow leopard (greater Himalaya)	summer
0.886967593	snow leopard (greater Himalaya)	summer
0.015347222	snow leopard (greater Himalaya)	summer
0.676585648	snow leopard (greater Himalaya)	summer
0.2859375	snow leopard (greater Himalaya)	summer
0.18525463	snow leopard (greater Himalaya)	summer
0.16818287	snow leopard (greater Himalaya)	summer
0.8165625	snow leopard (greater Himalaya)	summer
0.839131944	snow leopard (greater Himalaya)	summer
0.036412037	snow leopard (greater Himalaya)	summer
0.721030093	snow leopard (greater Himalaya)	summer
0.739918981	snow leopard (greater Himalaya)	summer
0.899780093	snow leopard (greater Himalaya)	summer
0.024768519	snow leopard (greater Himalaya)	summer
0.221018519	snow leopard (greater Himalaya)	summer
0.998101852	snow leopard (greater Himalaya)	summer
0.203819444	snow leopard (greater Himalaya)	summer
0.210740741	snow leopard (greater Himalaya)	summer
0.288773148	snow leopard (greater Himalaya)	summer
0.749270833	snow leopard (greater Himalaya)	summer
0.15474537	snow leopard (greater Himalaya)	summer
0.888518519	snow leopard (greater Himalaya)	summer
0.0090625	snow leopard (greater Himalaya)	summer
0.190335648	snow leopard (greater Himalaya)	summer
0.072280093	snow leopard (greater Himalaya)	summer
0.942164352	snow leopard (greater Himalaya)	summer
0.156851852	snow leopard (greater Himalaya)	summer
0.359097222	snow leopard (greater Himalaya)	summer
0.939247685	snow leopard (greater Himalaya)	summer
0.69130787	snow leopard (greater Himalaya)	summer
0.978622685	snow leopard (greater Himalaya)	summer
0.199328704	snow leopard (greater Himalaya)	summer
0.059976852	snow leopard (greater Himalaya)	summer
0.506458333	snow leopard (greater Himalaya)	summer
0.242175926	snow leopard (greater Himalaya)	summer
0.855590278	snow leopard (greater Himalaya)	summer
0.728472222	snow leopard (greater Himalaya)	summer
0.088310185	snow leopard (greater Himalaya)	summer
0.703287037	snow leopard (greater Himalaya)	summer
0.076863426	snow leopard (greater Himalaya)	summer
0.918912037	snow leopard (greater Himalaya)	summer
0.835810185	snow leopard (greater Himalaya)	summer
0.185347222	snow leopard (greater Himalaya)	summer
0.828622685	snow leopard (greater Himalaya)	summer
0.320162037	snow leopard (greater Himalaya)	summer
0.801678241	snow leopard (greater Himalaya)	summer
0.209722222	snow leopard (greater Himalaya)	summer
0.786041667	snow leopard (greater Himalaya)	summer
0.671261574	snow leopard (greater Himalaya)	summer
0.1240625	snow leopard (greater Himalaya)	summer
0.775763889	snow leopard (greater Himalaya)	summer
0.100543981	snow leopard (greater Himalaya)	summer
0.102303241	snow leopard (greater Himalaya)	summer
0.895081019	snow leopard (greater Himalaya)	summer
0.901944444	snow leopard (greater Himalaya)	summer
0.068553241	snow leopard (greater Himalaya)	summer
0.460243056	snow leopard (greater Himalaya)	summer
0.632083333	snow leopard (greater Himalaya)	summer
0.703912037	snow leopard (greater Himalaya)	summer
0.984513889	snow leopard (greater Himalaya)	winter
0.289872685	snow leopard (greater Himalaya)	winter
0.723344907	snow leopard (greater Himalaya)	winter
0.736840278	snow leopard (greater Himalaya)	winter
0.308877315	snow leopard (greater Himalaya)	winter
0.455601852	snow leopard (greater Himalaya)	winter
0.139444444	snow leopard (greater Himalaya)	winter
0.72662037	snow leopard (greater Himalaya)	winter
0.782581019	snow leopard (greater Himalaya)	winter
0.518263889	snow leopard (greater Himalaya)	winter
0.753148148	snow leopard (greater Himalaya)	winter
0.144884259	snow leopard (greater Himalaya)	winter
0.727337963	snow leopard (greater Himalaya)	winter
0.219201389	snow leopard (greater Himalaya)	winter
0.778715278	snow leopard (greater Himalaya)	winter
0.260960648	snow leopard (greater Himalaya)	winter
0.069548611	snow leopard (greater Himalaya)	winter
0.216608796	snow leopard (greater Himalaya)	winter
0.484016204	snow leopard (greater Himalaya)	winter
0.698981481	snow leopard (greater Himalaya)	winter
0.108634259	snow leopard (greater Himalaya)	winter
0.8834375	snow leopard (greater Himalaya)	winter
0.9784375	snow leopard (greater Himalaya)	winter
0.1203125	snow leopard (greater Himalaya)	winter
0.737939815	snow leopard (greater Himalaya)	winter
0.758726852	snow leopard (greater Himalaya)	winter
0.28662037	snow leopard (greater Himalaya)	winter
0.051782407	snow leopard (greater Himalaya)	winter
0.760590278	snow leopard (greater Himalaya)	winter
0.194305556	snow leopard (greater Himalaya)	winter
0.958055556	snow leopard (greater Himalaya)	winter
0.16369213	snow leopard (greater Himalaya)	winter
0.237881944	snow leopard (greater Himalaya)	winter
0.934780093	snow leopard (greater Himalaya)	winter
0.7996875	snow leopard (greater Himalaya)	winter
0.830798611	snow leopard (greater Himalaya)	winter
0.3165625	snow leopard (greater Himalaya)	winter
0.653784722	snow leopard (greater Himalaya)	winter
0.696111111	snow leopard (greater Himalaya)	winter
0.770289352	snow leopard (greater Himalaya)	winter
0.198842593	snow leopard (greater Himalaya)	winter
0.265729167	snow leopard (greater Himalaya)	winter
0.298078704	snow leopard (greater Himalaya)	winter
0.201041667	snow leopard (greater Himalaya)	winter
0.681018519	snow leopard (greater Himalaya)	winter
0.162141204	snow leopard (greater Himalaya)	winter
0.947175926	snow leopard (greater Himalaya)	winter
0.174386574	snow leopard (greater Himalaya)	winter
0.723958333	snow leopard (greater Himalaya)	winter
0.663391204	snow leopard (greater Himalaya)	winter
0.938761574	snow leopard (greater Himalaya)	winter
0.375	snow leopard (greater Himalaya)	winter
0.736655093	snow leopard (greater Himalaya)	winter
0.272314815	snow leopard (greater Himalaya)	winter
0.540810185	snow leopard (greater Himalaya)	winter
0.612418981	snow leopard (greater Himalaya)	winter
0.806585648	snow leopard (greater Himalaya)	winter
0.557719907	snow leopard (greater Himalaya)	winter
0.154803241	snow leopard (greater Himalaya)	winter
0.324212963	snow leopard (greater Himalaya)	winter
0.682627315	snow leopard (greater Himalaya)	winter
0.7821875	snow leopard (greater Himalaya)	winter
0.808576389	snow leopard (greater Himalaya)	winter
0.247662037	snow leopard (greater Himalaya)	winter
0.293333333	snow leopard (greater Himalaya)	winter
0.658599537	snow leopard (greater Himalaya)	winter
0.738020833	snow leopard (greater Himalaya)	winter
0.326238426	snow leopard (greater Himalaya)	winter
0.413576389	snow leopard (greater Himalaya)	winter
0.792731481	snow leopard (greater Himalaya)	winter
0.873009259	snow leopard (greater Himalaya)	winter
0.744560185	snow leopard (greater Himalaya)	winter
0.721296296	snow leopard (greater Himalaya)	winter
0.247256944	snow leopard (greater Himalaya)	winter
0.211342593	snow leopard (greater Himalaya)	winter
0.939259259	snow leopard (greater Himalaya)	winter
0.732534722	snow leopard (greater Himalaya)	winter
0.991944444	snow leopard (greater Himalaya)	winter
0.246388889	snow leopard (greater Himalaya)	winter
0.2684375	snow leopard (greater Himalaya)	winter
0.715185185	snow leopard (greater Himalaya)	winter
0.175497685	snow leopard (greater Himalaya)	winter
0.018275463	snow leopard (greater Himalaya)	winter
0.078275463	snow leopard (greater Himalaya)	winter
0.185081019	snow leopard (greater Himalaya)	winter
0.750243056	snow leopard (greater Himalaya)	winter
0.972233796	snow leopard (greater Himalaya)	winter
0.121875	snow leopard (greater Himalaya)	winter
0.257627315	snow leopard (greater Himalaya)	winter
0.814548611	snow leopard (greater Himalaya)	winter
0.149131944	snow leopard (greater Himalaya)	winter
0.259884259	snow leopard (greater Himalaya)	winter
0.937916667	snow leopard (greater Himalaya)	winter
0.959293981	snow leopard (greater Himalaya)	winter
0.162685185	snow leopard (greater Himalaya)	winter
0.077175926	snow leopard (greater Himalaya)	winter
0.703449074	snow leopard (greater Himalaya)	winter
0.688263889	snow leopard (greater Himalaya)	winter
0.934849537	snow leopard (greater Himalaya)	winter
0.983819444	snow leopard (greater Himalaya)	winter
0.662766204	snow leopard (greater Himalaya)	winter
0.860092593	snow leopard (greater Himalaya)	winter
0.013194444	snow leopard (greater Himalaya)	winter
0.8965625	snow leopard (greater Himalaya)	winter
0.5121875	snow leopard (greater Himalaya)	winter
0.607708333	snow leopard (greater Himalaya)	winter
0.74662037	snow leopard (greater Himalaya)	winter
0.831516204	snow leopard (greater Himalaya)	winter
0.932592593	snow leopard (greater Himalaya)	winter
0.898842593	snow leopard (greater Himalaya)	winter
0.278252315	snow leopard (greater Himalaya)	winter
0.253657407	snow leopard (greater Himalaya)	winter
0.804270833	snow leopard (greater Himalaya)	winter
0.878344907	snow leopard (greater Himalaya)	winter
0.146793981	snow leopard (greater Himalaya)	winter
0.248668981	snow leopard (greater Himalaya)	winter
0.262256944	snow leopard (greater Himalaya)	winter
0.359618056	snow leopard (greater Himalaya)	winter
0.1428125	snow leopard (greater Himalaya)	winter
0.039641204	snow leopard (greater Himalaya)	winter
0.811365741	snow leopard (greater Himalaya)	winter
0.124618056	snow leopard (greater Himalaya)	winter
0.291574074	snow leopard (greater Himalaya)	winter
0.736597222	snow leopard (greater Himalaya)	winter
0.317349537	snow leopard (greater Himalaya)	winter
0.553078704	snow leopard (greater Himalaya)	winter
0.76837963	snow leopard (greater Himalaya)	winter
0.268935185	snow leopard (greater Himalaya)	winter
0.113680556	snow leopard (greater Himalaya)	winter
0.778356481	snow leopard (greater Himalaya)	winter
0.963900463	snow leopard (greater Himalaya)	winter
0.774768519	snow leopard (greater Himalaya)	winter
0.774143519	snow leopard (greater Himalaya)	winter
0.824259259	snow leopard (greater Himalaya)	winter
0.285011574	snow leopard (greater Himalaya)	winter
0.952835648	snow leopard (greater Himalaya)	winter
0.839768519	snow leopard (greater Himalaya)	winter
0.286967593	snow leopard (greater Himalaya)	winter
0.256782407	snow leopard (greater Himalaya)	winter
0.74712963	snow leopard (greater Himalaya)	winter
0.03787037	snow leopard (greater Himalaya)	winter
0.888321759	snow leopard (greater Himalaya)	winter
0.881180556	snow leopard (greater Himalaya)	winter
0.934872685	snow leopard (greater Himalaya)	winter
0.704282407	snow leopard (greater Himalaya)	winter
0.870752315	snow leopard (greater Himalaya)	winter
0.287060185	snow leopard (greater Himalaya)	winter
0.142314815	snow leopard (greater Himalaya)	winter
0.268171296	snow leopard (greater Himalaya)	winter
0.073946759	snow leopard (greater Himalaya)	winter
0.729849537	snow leopard (greater Himalaya)	winter
0.872847222	snow leopard (greater Himalaya)	winter
0.781423611	snow leopard (greater Himalaya)	winter
0.759861111	snow leopard (greater Himalaya)	winter
0.069814815	snow leopard (greater Himalaya)	winter
0.773831019	snow leopard (greater Himalaya)	winter
0.237465278	snow leopard (greater Himalaya)	winter
0.825104167	snow leopard (greater Himalaya)	winter
0.224247685	snow leopard (greater Himalaya)	winter
0.142974537	snow leopard (greater Himalaya)	winter
0.800081019	snow leopard (greater Himalaya)	winter
0.953344907	snow leopard (greater Himalaya)	winter
0.752025463	snow leopard (greater Himalaya)	winter
0.936770833	snow leopard (greater Himalaya)	winter
0.816666667	snow leopard (greater Himalaya)	winter
0.262013889	snow leopard (greater Himalaya)	winter
0.67900463	snow leopard (greater Himalaya)	winter
0.818009259	snow leopard (greater Himalaya)	winter
0.823402778	snow leopard (greater Himalaya)	winter
0.161828704	snow leopard (greater Himalaya)	winter
0.863136574	snow leopard (greater Himalaya)	winter
0.797997685	snow leopard (greater Himalaya)	winter
0.665868056	snow leopard (greater Himalaya)	winter
0.13650463	snow leopard (greater Himalaya)	winter
0.176782407	snow leopard (greater Himalaya)	winter
0.713078704	snow leopard (greater Himalaya)	winter
0.172523148	snow leopard (greater Himalaya)	winter
0.958425926	snow leopard (greater Himalaya)	winter
0.896597222	snow leopard (greater Himalaya)	winter
0.801574074	snow leopard (greater Himalaya)	winter
0.157893519	snow leopard (greater Himalaya)	winter
0.063449074	snow leopard (greater Himalaya)	winter
0.765219907	snow leopard (greater Himalaya)	winter
0.806689815	snow leopard (greater Himalaya)	winter
0.009837963	snow leopard (greater Himalaya)	winter
0.377384259	snow leopard (greater Himalaya)	winter
0.819699074	snow leopard (greater Himalaya)	winter
0.213356481	snow leopard (greater Himalaya)	winter
0.155428241	snow leopard (greater Himalaya)	winter
0.017164352	snow leopard (greater Himalaya)	winter
0.145625	snow leopard (greater Himalaya)	winter
0.048946759	snow leopard (greater Himalaya)	winter
0.569733796	snow leopard (greater Himalaya)	winter
0.837997685	snow leopard (greater Himalaya)	winter
0.796400463	snow leopard (greater Himalaya)	winter
0.292627315	snow leopard (greater Himalaya)	winter
0.818159722	snow leopard (greater Himalaya)	winter
0.020613426	snow leopard (greater Himalaya)	winter
0.875613426	snow leopard (greater Himalaya)	winter
0.893773148	snow leopard (greater Himalaya)	winter
0.036631944	snow leopard (greater Himalaya)	winter
0.872083333	snow leopard (greater Himalaya)	winter
0.002962963	snow leopard (greater Himalaya)	winter
0.846273148	snow leopard (greater Himalaya)	winter
0.789027778	snow leopard (greater Himalaya)	winter
0.942997685	snow leopard (greater Himalaya)	winter
0.991550926	snow leopard (greater Himalaya)	winter
0.714664352	snow leopard (greater Himalaya)	winter
0.716655093	snow leopard (greater Himalaya)	winter
0.734930556	snow leopard (greater Himalaya)	winter
0.952650463	snow leopard (greater Himalaya)	winter
0.809861111	snow leopard (greater Himalaya)	winter
0.909826389	snow leopard (greater Himalaya)	winter
0.954918981	snow leopard (greater Himalaya)	winter
0.763622685	snow leopard (greater Himalaya)	winter
0.021574074	snow leopard (greater Himalaya)	winter
0.037696759	snow leopard (greater Himalaya)	winter
0.194097222	snow leopard (greater Himalaya)	winter
0.886469907	snow leopard (greater Himalaya)	winter
0.862465278	snow leopard (greater Himalaya)	winter
0.983842593	snow leopard (greater Himalaya)	winter
0.934583333	snow leopard (greater Himalaya)	winter
0.239861111	snow leopard (greater Himalaya)	winter
0.678368056	snow leopard (greater Himalaya)	winter
0.909652778	snow leopard (greater Himalaya)	winter
0.083703704	snow leopard (greater Himalaya)	winter
0.710694444	snow leopard (greater Himalaya)	winter
0.815127315	snow leopard (greater Himalaya)	winter
0.795462963	snow leopard (greater Himalaya)	winter
0.933784722	snow leopard (greater Himalaya)	winter
0.89599537	snow leopard (greater Himalaya)	winter
0.114606481	snow leopard (greater Himalaya)	winter
0.252326389	snow leopard (greater Himalaya)	winter
0.750578704	snow leopard (greater Himalaya)	winter
0.554907407	snow leopard (greater Himalaya)	winter
0.054664352	snow leopard (greater Himalaya)	winter
0.214837963	snow leopard (greater Himalaya)	winter
0.712986111	snow leopard (greater Himalaya)	winter
0.712673611	snow leopard (greater Himalaya)	winter
0.212118056	snow leopard (greater Himalaya)	winter
0.300381944	snow leopard (greater Himalaya)	winter
0.799861111	snow leopard (greater Himalaya)	winter
0.170300926	snow leopard (greater Himalaya)	winter
0.670081019	snow leopard (greater Himalaya)	winter
0.249270833	snow leopard (greater Himalaya)	winter
0.748761574	snow leopard (greater Himalaya)	winter
0.552986111	snow leopard (greater Himalaya)	winter
0.052800926	snow leopard (greater Himalaya)	winter
0.745069444	snow leopard (greater Himalaya)	winter
0.24443287	snow leopard (greater Himalaya)	winter
0.289305556	snow leopard (greater Himalaya)	winter
0.788854167	snow leopard (greater Himalaya)	winter
0.7590625	snow leopard (greater Himalaya)	winter
0.258622685	snow leopard (greater Himalaya)	winter
0.309143519	snow leopard (greater Himalaya)	winter
0.80900463	snow leopard (greater Himalaya)	winter
0.543125	snow leopard (greater Himalaya)	winter
0.043263889	snow leopard (greater Himalaya)	winter
0.397118056	snow leopard (greater Himalaya)	winter
0.896689815	snow leopard (greater Himalaya)	winter
0.707037037	snow leopard (greater Himalaya)	winter
0.206990741	snow leopard (greater Himalaya)	winter
0.868391204	snow leopard (greater Himalaya)	winter
0.225	snow leopard (greater Himalaya)	winter
0.724594907	snow leopard (greater Himalaya)	winter
0.28244213	snow leopard (greater Himalaya)	winter
0.782013889	snow leopard (greater Himalaya)	winter
0.330520833	snow leopard (greater Himalaya)	winter
0.830578704	snow leopard (greater Himalaya)	winter
0.27474537	snow leopard (greater Himalaya)	winter
0.774351852	snow leopard (greater Himalaya)	winter
0.517800926	snow leopard (greater Himalaya)	winter
0.017731481	snow leopard (greater Himalaya)	winter
0.268680556	snow leopard (greater Himalaya)	winter
0.768287037	snow leopard (greater Himalaya)	winter
0.140381944	snow leopard (greater Himalaya)	winter
0.639953704	snow leopard (greater Himalaya)	winter
0.47693287	snow leopard (greater Himalaya)	winter
0.976851852	snow leopard (greater Himalaya)	winter
0.237037037	snow leopard (greater Himalaya)	winter
0.736655093	snow leopard (greater Himalaya)	winter
0.37162037	snow leopard (greater Himalaya)	winter
0.871597222	snow leopard (greater Himalaya)	winter
0.345590278	snow leopard (greater Himalaya)	winter
0.845162037	snow leopard (greater Himalaya)	winter
0.42974537	snow leopard (greater Himalaya)	winter
0.929803241	snow leopard (greater Himalaya)	winter
0.697881944	snow leopard (greater Himalaya)	winter
0.133460648	snow leopard (greater Himalaya)	winter
0.1978125	snow leopard (greater Himalaya)	winter
0.506053241	snow leopard (greater Himalaya)	winter
0.63306713	snow leopard (greater Himalaya)	winter
0.005972222	snow leopard (greater Himalaya)	winter
0.287777778	snow leopard (greater Himalaya)	winter
0.787708333	snow leopard (greater Himalaya)	winter
0.383136574	snow leopard (greater Himalaya)	winter
0.883159722	snow leopard (greater Himalaya)	winter
0.372881944	snow leopard (greater Himalaya)	winter
0.699641204	snow leopard (greater Himalaya)	winter
0.353715278	snow leopard (greater Himalaya)	winter
0.679814815	snow leopard (greater Himalaya)	winter
0.566203704	snow leopard (greater Himalaya)	winter
0.46599537	snow leopard (greater Himalaya)	winter
0.691979167	snow leopard (greater Himalaya)	winter
0.389212963	snow leopard (greater Himalaya)	winter
0.717777778	snow leopard (greater Himalaya)	winter
0.910150463	snow leopard (greater Himalaya)	winter
0.153171296	snow leopard (greater Himalaya)	winter
0.801886574	snow leopard (greater Himalaya)	winter
0.734224537	snow leopard (greater Himalaya)	winter
0.804409722	snow leopard (greater Himalaya)	winter
0.672534722	snow leopard (greater Himalaya)	winter
0.913148148	snow leopard (greater Himalaya)	winter
0.85119213	snow leopard (greater Himalaya)	winter
0.868229167	snow leopard (greater Himalaya)	winter
0.23150463	snow leopard (greater Himalaya)	winter
0.820219907	snow leopard (greater Himalaya)	winter
0.367685185	snow leopard (greater Himalaya)	winter
0.741400463	snow leopard (greater Himalaya)	winter
0.029791667	snow leopard (greater Himalaya)	winter
0.373831019	snow leopard (greater Himalaya)	winter
0.880300926	snow leopard (greater Himalaya)	winter
0.329756944	snow leopard (greater Himalaya)	winter
0.72962963	snow leopard (greater Himalaya)	winter
0.215706019	snow leopard (greater Himalaya)	winter
0.909722222	snow leopard (greater Himalaya)	winter
0.784247685	snow leopard (greater Himalaya)	winter
0.833460648	snow leopard (greater Himalaya)	winter
0.593865741	snow leopard (greater Himalaya)	winter
0.111076389	snow leopard (greater Himalaya)	winter
0.616412037	snow leopard (greater Himalaya)	winter
0.174224537	snow leopard (greater Himalaya)	winter
0.204791667	snow leopard (greater Himalaya)	winter
0.283796296	snow leopard (greater Himalaya)	winter
0.848981481	snow leopard (greater Himalaya)	winter
0.773819444	snow leopard (greater Himalaya)	winter
0.805277778	snow leopard (greater Himalaya)	winter
0.489849537	snow leopard (greater Himalaya)	winter
0.166712963	snow leopard (greater Himalaya)	winter
0.864108796	snow leopard (greater Himalaya)	winter
0.209074074	snow leopard (greater Himalaya)	winter
0.27994213	snow leopard (greater Himalaya)	winter
0.847638889	snow leopard (greater Himalaya)	winter
0.286099537	snow leopard (greater Himalaya)	winter
0.8596875	snow leopard (greater Himalaya)	winter
0.761724537	snow leopard (greater Himalaya)	winter
0.039456019	snow leopard (greater Himalaya)	winter
0.981354167	snow leopard (greater Himalaya)	winter
0.4384375	snow leopard (greater Himalaya)	winter
0.744594907	snow leopard (greater Himalaya)	winter
0.752060185	snow leopard (greater Himalaya)	winter
0.152719907	snow leopard (greater Himalaya)	winter
0.712060185	snow leopard (greater Himalaya)	winter
0.458668981	snow leopard (greater Himalaya)	winter
0.67568287	snow leopard (greater Himalaya)	winter
0.805694444	snow leopard (greater Himalaya)	winter
0.74875	snow leopard (greater Himalaya)	winter
0.888136574	snow leopard (greater Himalaya)	winter
0.839039352	snow leopard (greater Himalaya)	winter
0.818773148	snow leopard (greater Himalaya)	winter
0.815300926	snow leopard (greater Himalaya)	winter
0.787951389	snow leopard (greater Himalaya)	winter
0.8521875	snow leopard (greater Himalaya)	winter
0.869710648	snow leopard (greater Himalaya)	winter
0.238657407	snow leopard (greater Himalaya)	winter
0.829027778	snow leopard (greater Himalaya)	winter
0.741168981	snow leopard (greater Himalaya)	winter
0.858657407	snow leopard (greater Himalaya)	winter
0.705856481	snow leopard (greater Himalaya)	winter
0.806828704	snow leopard (greater Himalaya)	winter
0.975613426	snow leopard (greater Himalaya)	winter
0.993668981	snow leopard (greater Himalaya)	winter
0.242256944	snow leopard (greater Himalaya)	winter
0.940023148	snow leopard (greater Himalaya)	winter
0.402384259	snow leopard (greater Himalaya)	winter
0.652418981	snow leopard (greater Himalaya)	winter
0.402233796	snow leopard (greater Himalaya)	winter
0.927407407	snow leopard (greater Himalaya)	winter
0.689594907	snow leopard (greater Himalaya)	winter
0.002418981	snow leopard (greater Himalaya)	winter
0.88130787	snow leopard (greater Himalaya)	winter
0.180462963	snow leopard (greater Himalaya)	winter
0.938472222	snow leopard (greater Himalaya)	winter
0.825486111	snow leopard (greater Himalaya)	winter
0.839131944	snow leopard (greater Himalaya)	winter
0.071400463	snow leopard (greater Himalaya)	winter
0.916828704	snow leopard (greater Himalaya)	winter
0.328796296	snow leopard (greater Himalaya)	winter
0.172210648	snow leopard (greater Himalaya)	winter
0.806273148	snow leopard (greater Himalaya)	winter
0.242083333	snow leopard (greater Himalaya)	winter
0.738206019	snow leopard (greater Himalaya)	winter
0.603645833	snow leopard (greater Himalaya)	winter
0.157824074	snow leopard (greater Himalaya)	winter
0.861400463	snow leopard (greater Himalaya)	winter
0.747511574	snow leopard (greater Himalaya)	winter
0.127175926	snow leopard (greater Himalaya)	winter
0.632824074	snow leopard (greater Himalaya)	winter
0.671099537	snow leopard (greater Himalaya)	winter
0.207118056	snow leopard (greater Himalaya)	winter
0.955416667	snow leopard (greater Himalaya)	winter
0.893194444	snow leopard (greater Himalaya)	winter
0.136157407	snow leopard (greater Himalaya)	winter
0.17837963	snow leopard (greater Himalaya)	winter
0.319988426	snow leopard (greater Himalaya)	winter
0.999606481	snow leopard (greater Himalaya)	winter
0.369189815	snow leopard (greater Himalaya)	winter
0.921724537	snow leopard (greater Himalaya)	winter
0.921446759	snow leopard (greater Himalaya)	winter
0.697002315	snow leopard (greater Himalaya)	winter
0.274027778	snow leopard (greater Himalaya)	winter
0.64681713	snow leopard (greater Himalaya)	winter
0.791944444	snow leopard (greater Himalaya)	winter
0.149699074	snow leopard (greater Himalaya)	winter
0.694097222	snow leopard (greater Himalaya)	winter
0.079097222	snow leopard (greater Himalaya)	winter
0.824166667	snow leopard (greater Himalaya)	winter
0.781956019	snow leopard (greater Himalaya)	winter
0.438819444	snow leopard (greater Himalaya)	winter
0.11931713	snow leopard (greater Himalaya)	winter
0.769259259	snow leopard (greater Himalaya)	winter
0.062326389	snow leopard (greater Himalaya)	winter
0.322789352	snow leopard (greater Himalaya)	winter
0.246134259	snow leopard (greater Himalaya)	winter
0.243032407	snow leopard (greater Himalaya)	winter
0.31125	snow leopard (greater Himalaya)	winter
0.376805556	snow leopard (greater Himalaya)	winter
0.396157407	snow leopard (greater Himalaya)	winter
0.720578704	snow leopard (greater Himalaya)	winter
0.769930556	snow leopard (greater Himalaya)	winter
0.368136574	snow leopard (greater Himalaya)	winter
0.069699074	snow leopard (greater Himalaya)	winter
0.108263889	snow leopard (greater Himalaya)	winter
0.360868056	snow leopard (greater Himalaya)	winter
0.184780093	snow leopard (greater Himalaya)	winter
0.209652778	snow leopard (greater Himalaya)	winter
0.883194444	snow leopard (greater Himalaya)	winter
0.138773148	snow leopard (greater Himalaya)	winter
0.078981481	snow leopard (greater Himalaya)	winter
0.151875	snow leopard (greater Himalaya)	winter
0.933240741	snow leopard (greater Himalaya)	winter
0.311863426	snow leopard (greater Himalaya)	winter
0.131851852	snow leopard (greater Himalaya)	winter
0.28287037	snow leopard (greater Himalaya)	winter
0.382361111	snow leopard (greater Himalaya)	winter
0.838634259	snow leopard (greater Himalaya)	winter
0.546041667	snow leopard (greater Himalaya)	winter
0.270011574	snow leopard (greater Himalaya)	winter
0.755069444	snow leopard (greater Himalaya)	winter
0.198055556	snow leopard (greater Himalaya)	winter
0.689618056	snow leopard (greater Himalaya)	winter
0.616585648	snow leopard (greater Himalaya)	winter
0.866689815	snow leopard (greater Himalaya)	winter
0.908148148	snow leopard (greater Himalaya)	winter
0.377534722	snow leopard (greater Himalaya)	winter
0.753310185	snow leopard (greater Himalaya)	winter
0.553796296	snow leopard (greater Himalaya)	winter
0.26974537	snow leopard (greater Himalaya)	winter
0.452581019	snow leopard (greater Himalaya)	winter
0.371770833	snow leopard (greater Himalaya)	winter
0.837384259	snow leopard (greater Himalaya)	winter
0.74099537	snow leopard (greater Himalaya)	winter
0.700578704	snow leopard (greater Himalaya)	winter
0.819664352	snow leopard (greater Himalaya)	winter
0.743958333	snow leopard (greater Himalaya)	winter
0.613078704	snow leopard (greater Himalaya)	winter
0.601087963	snow leopard (trans Himalaya)	summer
0.793923611	snow leopard (trans Himalaya)	summer
0.788923611	snow leopard (trans Himalaya)	summer
0.739085648	snow leopard (trans Himalaya)	summer
0.545648148	snow leopard (trans Himalaya)	summer
0.726712963	snow leopard (trans Himalaya)	summer
0.883854167	snow leopard (trans Himalaya)	summer
0.749085648	snow leopard (trans Himalaya)	summer
0.795069444	snow leopard (trans Himalaya)	summer
0.87662037	snow leopard (trans Himalaya)	summer
0.850034722	snow leopard (trans Himalaya)	summer
0.580798611	snow leopard (trans Himalaya)	summer
0.996064815	snow leopard (trans Himalaya)	summer
0.107256944	snow leopard (trans Himalaya)	summer
0.828541667	snow leopard (trans Himalaya)	summer
0.223136574	snow leopard (trans Himalaya)	summer
0.306805556	snow leopard (trans Himalaya)	summer
0.259085648	snow leopard (trans Himalaya)	summer
0.833680556	snow leopard (trans Himalaya)	summer
0.162291667	snow leopard (trans Himalaya)	summer
0.903078704	snow leopard (trans Himalaya)	summer
0.988217593	snow leopard (trans Himalaya)	summer
0.766168981	snow leopard (trans Himalaya)	summer
0.031631944	snow leopard (trans Himalaya)	summer
0.894965278	snow leopard (trans Himalaya)	summer
0.011273148	snow leopard (trans Himalaya)	summer
0.044814815	snow leopard (trans Himalaya)	summer
0.014305556	snow leopard (trans Himalaya)	summer
0.981435185	snow leopard (trans Himalaya)	summer
0.064826389	snow leopard (trans Himalaya)	summer
0.077222222	snow leopard (trans Himalaya)	summer
0.912430556	snow leopard (trans Himalaya)	summer
0.85162037	snow leopard (trans Himalaya)	summer
0.113784722	snow leopard (trans Himalaya)	summer
0.833136574	snow leopard (trans Himalaya)	summer
0.69875	snow leopard (trans Himalaya)	summer
0.191342593	snow leopard (trans Himalaya)	summer
0.080601852	snow leopard (trans Himalaya)	summer
0.838263889	snow leopard (trans Himalaya)	summer
0.067002315	snow leopard (trans Himalaya)	summer
0.21693287	snow leopard (trans Himalaya)	summer
0.9821875	snow leopard (trans Himalaya)	summer
0.851342593	snow leopard (trans Himalaya)	summer
0.87568287	snow leopard (trans Himalaya)	summer
0.348761574	snow leopard (trans Himalaya)	summer
0.725613426	snow leopard (trans Himalaya)	summer
0.17712963	snow leopard (trans Himalaya)	summer
0.778842593	snow leopard (trans Himalaya)	summer
0.830729167	snow leopard (trans Himalaya)	summer
0.894791667	snow leopard (trans Himalaya)	summer
0.875196759	snow leopard (trans Himalaya)	summer
0.762824074	snow leopard (trans Himalaya)	summer
0.987002315	snow leopard (trans Himalaya)	summer
0.96650463	snow leopard (trans Himalaya)	summer
0.078912037	snow leopard (trans Himalaya)	summer
0.029884259	snow leopard (trans Himalaya)	summer
0.760462963	snow leopard (trans Himalaya)	summer
0.06962963	snow leopard (trans Himalaya)	summer
0.992951389	snow leopard (trans Himalaya)	summer
0.914814815	snow leopard (trans Himalaya)	summer
0.804155093	snow leopard (trans Himalaya)	summer
0.809039352	snow leopard (trans Himalaya)	summer
0.96568287	snow leopard (trans Himalaya)	summer
0.736840278	snow leopard (trans Himalaya)	summer
0.949143519	snow leopard (trans Himalaya)	summer
0.881238426	snow leopard (trans Himalaya)	summer
0.951712963	snow leopard (trans Himalaya)	summer
0.687094907	snow leopard (trans Himalaya)	summer
0.706550926	snow leopard (trans Himalaya)	summer
0.059039352	snow leopard (trans Himalaya)	summer
0.812604167	snow leopard (trans Himalaya)	summer
0.091215278	snow leopard (trans Himalaya)	summer
0.093946759	snow leopard (trans Himalaya)	summer
0.193344907	snow leopard (trans Himalaya)	summer
0.798125	snow leopard (trans Himalaya)	summer
0.798877315	snow leopard (trans Himalaya)	summer
0.953958333	snow leopard (trans Himalaya)	summer
0.750671296	snow leopard (trans Himalaya)	summer
0.060162037	snow leopard (trans Himalaya)	summer
0.692789352	snow leopard (trans Himalaya)	summer
0.156493056	snow leopard (trans Himalaya)	summer
0.440648148	snow leopard (trans Himalaya)	summer
0.81712963	snow leopard (trans Himalaya)	summer
0.160543981	snow leopard (trans Himalaya)	summer
0.081053241	snow leopard (trans Himalaya)	summer
0.821053241	snow leopard (trans Himalaya)	summer
0.871539352	snow leopard (trans Himalaya)	summer
0.849583333	snow leopard (trans Himalaya)	summer
0.898483796	snow leopard (trans Himalaya)	summer
0.981689815	snow leopard (trans Himalaya)	summer
0.808657407	snow leopard (trans Himalaya)	summer
0.863645833	snow leopard (trans Himalaya)	summer
0.115092593	snow leopard (trans Himalaya)	summer
0.020347222	snow leopard (trans Himalaya)	summer
0.64099537	snow leopard (trans Himalaya)	summer
0.047800926	snow leopard (trans Himalaya)	summer
0.180474537	snow leopard (trans Himalaya)	summer
0.18119213	snow leopard (trans Himalaya)	summer
0.196435185	snow leopard (trans Himalaya)	summer
0.195428241	snow leopard (trans Himalaya)	summer
0.215729167	snow leopard (trans Himalaya)	summer
0.303101852	snow leopard (trans Himalaya)	summer
0.423275463	snow leopard (trans Himalaya)	summer
0.456712963	snow leopard (trans Himalaya)	summer
0.064409722	snow leopard (trans Himalaya)	winter
0.820405093	snow leopard (trans Himalaya)	winter
0.822523148	snow leopard (trans Himalaya)	winter
0.853888889	snow leopard (trans Himalaya)	winter
0.236226852	snow leopard (trans Himalaya)	winter
0.011736111	snow leopard (trans Himalaya)	winter
0.702847222	snow leopard (trans Himalaya)	winter
0.184155093	snow leopard (trans Himalaya)	winter
0.744525463	snow leopard (trans Himalaya)	winter
0.641388889	snow leopard (trans Himalaya)	winter
0.783761574	snow leopard (trans Himalaya)	winter
0.639560185	snow leopard (trans Himalaya)	winter
0.643252315	snow leopard (trans Himalaya)	winter
0.2584375	snow leopard (trans Himalaya)	winter
0.599421296	snow leopard (trans Himalaya)	winter
0.151724537	snow leopard (trans Himalaya)	winter
0.297673611	snow leopard (trans Himalaya)	winter
0.908784722	snow leopard (trans Himalaya)	winter
0.686851852	snow leopard (trans Himalaya)	winter
0.814849537	snow leopard (trans Himalaya)	winter
0.81087963	snow leopard (trans Himalaya)	winter
0.689641204	snow leopard (trans Himalaya)	winter
0.860104167	snow leopard (trans Himalaya)	winter
0.175115741	snow leopard (trans Himalaya)	winter
0.597893519	snow leopard (trans Himalaya)	winter
0.213472222	snow leopard (trans Himalaya)	winter
0.027048611	snow leopard (trans Himalaya)	winter
0.188425926	snow leopard (trans Himalaya)	winter
0.013854167	snow leopard (trans Himalaya)	winter
0.326875	snow leopard (trans Himalaya)	winter
0.439907407	snow leopard (trans Himalaya)	winter
0.560601852	snow leopard (trans Himalaya)	winter
0.434398148	snow leopard (trans Himalaya)	winter
0.561331019	snow leopard (trans Himalaya)	winter
0.001099537	snow leopard (trans Himalaya)	winter
0.285046296	snow leopard (trans Himalaya)	winter
0.921574074	snow leopard (trans Himalaya)	winter
0.599224537	snow leopard (trans Himalaya)	winter
0.072893519	snow leopard (trans Himalaya)	winter
0.766828704	snow leopard (trans Himalaya)	winter
0.700983796	snow leopard (trans Himalaya)	winter
0.178229167	snow leopard (trans Himalaya)	winter
0.85650463	snow leopard (trans Himalaya)	winter
0.804189815	snow leopard (trans Himalaya)	winter
0.262037037	snow leopard (trans Himalaya)	winter
0.952847222	snow leopard (trans Himalaya)	winter
0.242395833	snow leopard (trans Himalaya)	winter
0.241435185	snow leopard (trans Himalaya)	winter
0.756111111	snow leopard (trans Himalaya)	winter
0.806446759	snow leopard (trans Himalaya)	winter
0.781886574	snow leopard (trans Himalaya)	winter
0.877581019	snow leopard (trans Himalaya)	winter
0.708923611	snow leopard (trans Himalaya)	winter
0.729039352	snow leopard (trans Himalaya)	winter
0.623703704	snow leopard (trans Himalaya)	winter
0.662164352	snow leopard (trans Himalaya)	winter
0.787094907	snow leopard (trans Himalaya)	winter
0.253043981	snow leopard (trans Himalaya)	winter
0.825914352	snow leopard (trans Himalaya)	winter
0.299525463	snow leopard (trans Himalaya)	winter
0.783784722	snow leopard (trans Himalaya)	winter
0.862581019	snow leopard (trans Himalaya)	winter
0.402928241	snow leopard (trans Himalaya)	winter
0.19337963	snow leopard (trans Himalaya)	winter
0.700173611	snow leopard (trans Himalaya)	winter
0.853541667	snow leopard (trans Himalaya)	winter
0.86025463	snow leopard (trans Himalaya)	winter
0.684861111	snow leopard (trans Himalaya)	winter
0.663356481	snow leopard (trans Himalaya)	winter
0.186388889	snow leopard (trans Himalaya)	winter
0.752025463	snow leopard (trans Himalaya)	winter
0.723125	snow leopard (trans Himalaya)	winter
0.720196759	snow leopard (trans Himalaya)	winter
0.713530093	snow leopard (trans Himalaya)	winter
0.84224537	snow leopard (trans Himalaya)	winter
0.846712963	snow leopard (trans Himalaya)	winter
0.889641204	snow leopard (trans Himalaya)	winter
0.816828704	snow leopard (trans Himalaya)	winter
0.781701389	snow leopard (trans Himalaya)	winter
0.852465278	snow leopard (trans Himalaya)	winter
0.957534722	snow leopard (trans Himalaya)	winter
0.94744213	snow leopard (trans Himalaya)	winter
0.837962963	snow leopard (trans Himalaya)	winter
0.855636574	snow leopard (trans Himalaya)	winter
0.930856481	snow leopard (trans Himalaya)	winter
0.738391204	snow leopard (trans Himalaya)	winter
0.360474537	snow leopard (trans Himalaya)	winter
0.127071759	snow leopard (trans Himalaya)	winter
0.631215278	snow leopard (trans Himalaya)	winter
0.642881944	snow leopard (trans Himalaya)	winter
0.787152778	snow leopard (trans Himalaya)	winter
0.922372685	snow leopard (trans Himalaya)	winter
0.281712963	snow leopard (trans Himalaya)	winter
0.1096875	snow leopard (trans Himalaya)	winter
0.664363426	snow leopard (trans Himalaya)	winter
0.294375	snow leopard (trans Himalaya)	winter
0.643229167	snow leopard (trans Himalaya)	winter
0.313414352	snow leopard (trans Himalaya)	winter
0.275486111	snow leopard (trans Himalaya)	winter
0.687789352	snow leopard (trans Himalaya)	winter
0.231921296	snow leopard (trans Himalaya)	winter
0.329351852	snow leopard (trans Himalaya)	winter
0.436215278	snow leopard (trans Himalaya)	winter
0.571666667	snow leopard (trans Himalaya)	winter
0.654305556	snow leopard (trans Himalaya)	winter
0.836840278	snow leopard (trans Himalaya)	winter
0.672210648	snow leopard (trans Himalaya)	winter
0.297905093	snow leopard (trans Himalaya)	winter
0.546053241	snow leopard (trans Himalaya)	winter
0.090555556	snow leopard (trans Himalaya)	winter
0.985335648	snow leopard (trans Himalaya)	winter
0.809907407	snow leopard (trans Himalaya)	winter
0.82193287	snow leopard (trans Himalaya)	winter
0.822592593	snow leopard (trans Himalaya)	winter
0.844351852	snow leopard (trans Himalaya)	winter
0.794467593	snow leopard (trans Himalaya)	winter
0.335104167	snow leopard (trans Himalaya)	winter
0.867893519	snow leopard (trans Himalaya)	winter
0.763032407	snow leopard (trans Himalaya)	winter
0.981006944	snow leopard (trans Himalaya)	winter
0.766458333	snow leopard (trans Himalaya)	winter
0.070358796	snow leopard (trans Himalaya)	winter
0.910520833	snow leopard (trans Himalaya)	winter
0.677060185	snow leopard (trans Himalaya)	winter
0.053101852	snow leopard (trans Himalaya)	winter
0.316354167	snow leopard (trans Himalaya)	winter
0.622662037	snow leopard (trans Himalaya)	winter
0.984768519	snow leopard (trans Himalaya)	winter
0.851203704	snow leopard (trans Himalaya)	winter
0.822175926	snow leopard (trans Himalaya)	winter
0.645208333	snow leopard (trans Himalaya)	winter
0.662569444	snow leopard (trans Himalaya)	winter
0.709178241	snow leopard (trans Himalaya)	winter
0.975474537	snow leopard (trans Himalaya)	winter
0.081157407	snow leopard (trans Himalaya)	winter
0.992627315	snow leopard (trans Himalaya)	winter
0.703831019	snow leopard (trans Himalaya)	winter
0.34474537	snow leopard (trans Himalaya)	winter
0.352372685	snow leopard (trans Himalaya)	winter
0.2403125	snow leopard (trans Himalaya)	winter
0.654108796	snow leopard (trans Himalaya)	winter
0.656539352	snow leopard (trans Himalaya)	winter
0.662349537	snow leopard (trans Himalaya)	winter
0.827905093	snow leopard (trans Himalaya)	winter
0.501423611	snow leopard (trans Himalaya)	winter
0.150289352	snow leopard (trans Himalaya)	winter
0.715509259	snow leopard (trans Himalaya)	winter
0.496886574	snow leopard (trans Himalaya)	winter
0.521724537	snow leopard (trans Himalaya)	winter
0.799016204	snow leopard (trans Himalaya)	winter
0.650069444	snow leopard (trans Himalaya)	winter
0.355486111	snow leopard (trans Himalaya)	winter
0.750601852	snow leopard (trans Himalaya)	winter
0.237731481	snow leopard (trans Himalaya)	winter
0.188043981	snow leopard (trans Himalaya)	winter
0.596527778	snow leopard (trans Himalaya)	winter
0.392337963	snow leopard (trans Himalaya)	winter
0.87162037	snow leopard (trans Himalaya)	winter
0.766203704	snow leopard (trans Himalaya)	winter
0.383194444	snow leopard (trans Himalaya)	winter
0.210127315	snow leopard (trans Himalaya)	winter
0.59630787	snow leopard (trans Himalaya)	winter
0.841030093	snow leopard (trans Himalaya)	winter
0.302881944	snow leopard (trans Himalaya)	winter
0.680231481	snow leopard (trans Himalaya)	winter
0.120763889	snow leopard (trans Himalaya)	winter
0.123275463	snow leopard (trans Himalaya)	winter
0.737361111	snow leopard (trans Himalaya)	winter
0.206678241	snow leopard (trans Himalaya)	winter
0.5928125	snow leopard (trans Himalaya)	winter
0.636597222	snow leopard (trans Himalaya)	winter
0.259502315	snow leopard (trans Himalaya)	winter
0.057974537	snow leopard (trans Himalaya)	winter
0.046342593	snow leopard (trans Himalaya)	winter
0.283564815	snow leopard (trans Himalaya)	winter
0.640520833	snow leopard (trans Himalaya)	winter
0.672777778	snow leopard (trans Himalaya)	winter
0.229560185	snow leopard (trans Himalaya)	winter
0.887256944	snow leopard (trans Himalaya)	winter
0.721527778	snow leopard (trans Himalaya)	winter
0.684502315	snow leopard (trans Himalaya)	winter
0.633946759	snow leopard (trans Himalaya)	winter
0.728993056	snow leopard (trans Himalaya)	winter
0.155347222	snow leopard (trans Himalaya)	winter
0.485763889	snow leopard (trans Himalaya)	winter
0.800046296	snow leopard (trans Himalaya)	winter
0.73025463	snow leopard (trans Himalaya)	winter
0.65369213	snow leopard (trans Himalaya)	winter
0.659988426	snow leopard (trans Himalaya)	winter
0.43962963	snow leopard (trans Himalaya)	winter
0.49693287	snow leopard (trans Himalaya)	winter
0.656423611	snow leopard (trans Himalaya)	winter
0.023969907	snow leopard (trans Himalaya)	winter
0.95099537	snow leopard (trans Himalaya)	winter
0.333831019	snow leopard (trans Himalaya)	winter
0.387141204	snow leopard (trans Himalaya)	winter
0.031111111	snow leopard (trans Himalaya)	winter
0.660543981	snow leopard (trans Himalaya)	winter
0.707962963	snow leopard (trans Himalaya)	winter
0.994421296	snow leopard (trans Himalaya)	winter
0.272523148	snow leopard (trans Himalaya)	winter
0.649583333	snow leopard (trans Himalaya)	winter
0.135590278	snow leopard (trans Himalaya)	winter
0.650138889	snow leopard (trans Himalaya)	winter
0.070162037	snow leopard (trans Himalaya)	winter
0.846539352	snow leopard (trans Himalaya)	winter
0.687164352	snow leopard (trans Himalaya)	winter
0.291921296	snow leopard (trans Himalaya)	winter
0.188402778	snow leopard (trans Himalaya)	winter
0.2184375	snow leopard (trans Himalaya)	winter
0.253449074	snow leopard (trans Himalaya)	winter
0.783715278	snow leopard (trans Himalaya)	winter
0.70662037	snow leopard (trans Himalaya)	winter
0.682280093	snow leopard (trans Himalaya)	winter
0.544166667	snow leopard (trans Himalaya)	winter
0.378587963	snow leopard (trans Himalaya)	winter
0.922685185	snow leopard (trans Himalaya)	winter
0.600416667	snow leopard (trans Himalaya)	winter
0.67931713	snow leopard (trans Himalaya)	winter
0.207581019	snow leopard (trans Himalaya)	winter
0.07306713	snow leopard (trans Himalaya)	winter
0.614733796	snow leopard (trans Himalaya)	winter
0.693217593	snow leopard (trans Himalaya)	winter
0.549548611	snow leopard (trans Himalaya)	winter
0.699953704	snow leopard (trans Himalaya)	winter
0.681076389	snow leopard (trans Himalaya)	winter
0.22119213	snow leopard (trans Himalaya)	winter
0.795127315	snow leopard (trans Himalaya)	winter
0.47255787	snow leopard (trans Himalaya)	winter
0.470266204	snow leopard (trans Himalaya)	winter
0.984479167	snow leopard (trans Himalaya)	winter
0.646331019	snow leopard (trans Himalaya)	winter
0.225636574	snow leopard (trans Himalaya)	winter
0.754768519	snow leopard (trans Himalaya)	winter
0.073518519	snow leopard (trans Himalaya)	winter
0.208680556	snow leopard (trans Himalaya)	winter
0.258391204	snow leopard (trans Himalaya)	winter
0.316898148	snow leopard (trans Himalaya)	winter
0.377835648	snow leopard (trans Himalaya)	winter
0.787326389	snow leopard (trans Himalaya)	winter
0.722847222	snow leopard (trans Himalaya)	winter
0.038518519	snow leopard (trans Himalaya)	winter
0.044976852	snow leopard (trans Himalaya)	winter
0.832013889	snow leopard (trans Himalaya)	winter
0.709965278	snow leopard (trans Himalaya)	winter
0.776631944	snow leopard (trans Himalaya)	winter
0.671666667	snow leopard (trans Himalaya)	winter
0.757303241	snow leopard (trans Himalaya)	winter
0.30525463	snow leopard (trans Himalaya)	winter
0.366585648	snow leopard (trans Himalaya)	winter
0.250543981	snow leopard (trans Himalaya)	winter
0.773819444	snow leopard (trans Himalaya)	winter
0.665520833	snow leopard (trans Himalaya)	winter
0.313726852	snow leopard (trans Himalaya)	winter
0.238414352	snow leopard (trans Himalaya)	winter
0.254791667	snow leopard (trans Himalaya)	winter
0.75224537	snow leopard (trans Himalaya)	winter
0.169398148	snow leopard (trans Himalaya)	winter
0.533483796	woolly wolf	summer
0.912453704	woolly wolf	summer
0.799803241	woolly wolf	summer
0.497627315	woolly wolf	summer
0.899363426	woolly wolf	summer
0.899837963	woolly wolf	summer
0.724363426	woolly wolf	summer
0.920462963	woolly wolf	summer
0.723784722	woolly wolf	summer
0.246979167	woolly wolf	summer
0.835138889	woolly wolf	summer
0.326597222	woolly wolf	summer
0.58337963	woolly wolf	summer
0.314282407	woolly wolf	summer
0.4459375	woolly wolf	summer
0.132962963	woolly wolf	summer
0.172395833	woolly wolf	summer
0.874444444	woolly wolf	summer
0.271493056	woolly wolf	summer
0.781736111	woolly wolf	summer
0.500659722	woolly wolf	summer
0.084097222	woolly wolf	summer
0.948726852	woolly wolf	summer
0.829189815	woolly wolf	summer
0.669282407	woolly wolf	summer
0.797696759	woolly wolf	summer
0.916053241	woolly wolf	summer
0.305659722	woolly wolf	summer
0.369444444	woolly wolf	summer
0.917800926	woolly wolf	summer
0.724131944	woolly wolf	summer
0.663020833	woolly wolf	summer
0.290648148	woolly wolf	summer
0.438263889	woolly wolf	summer
0.162939815	woolly wolf	summer
0.956400463	woolly wolf	summer
0.266261574	woolly wolf	summer
0.595578704	woolly wolf	summer
0.299351852	woolly wolf	summer
0.062314815	woolly wolf	summer
0.08431713	woolly wolf	summer
0.105023148	woolly wolf	summer
0.980081019	woolly wolf	summer
0.049421296	woolly wolf	summer
0.002673611	woolly wolf	summer
0.358981481	woolly wolf	summer
0.425833333	woolly wolf	summer
0.666689815	woolly wolf	summer
0.729293981	woolly wolf	winter
0.300277778	woolly wolf	winter
0.499583333	woolly wolf	winter
0.004016204	woolly wolf	winter
0.322638889	woolly wolf	winter
0.966238426	woolly wolf	winter
0.220300926	woolly wolf	winter
0.702719907	woolly wolf	winter
0.698287037	woolly wolf	winter
0.6934375	woolly wolf	winter
0.034884259	woolly wolf	winter
0.042824074	woolly wolf	winter
0.396469907	woolly wolf	winter
0.497569444	woolly wolf	winter
0.510740741	woolly wolf	winter
0.475439815	woolly wolf	winter
0.433900463	woolly wolf	winter
0.112349537	woolly wolf	winter
0.962407407	woolly wolf	winter
0.030046296	woolly wolf	winter
0.038518519	woolly wolf	winter
0.97099537	woolly wolf	winter
0.359953704	woolly wolf	winter
0.507974537	woolly wolf	winter
0.697002315	woolly wolf	winter
0.692893519	woolly wolf	winter
0.25400463	woolly wolf	winter
0.265925926	woolly wolf	winter
0.394189815	woolly wolf	winter
0.9928125	woolly wolf	winter
0.992291667	woolly wolf	winter
0.759305556	woolly wolf	winter
0.047800926	woolly wolf	winter
0.32931713	woolly wolf	winter
0.549039352	woolly wolf	winter
0.011006944	woolly wolf	winter
0.002962963	woolly wolf	winter
0.678564815	woolly wolf	winter
0.871134259	woolly wolf	winter
0.245358796	woolly wolf	winter
0.422418981	woolly wolf	winter
0.447094907	woolly wolf	winter
0.947372685	woolly wolf	winter
0.478368056	woolly wolf	winter
0.527696759	woolly wolf	winter
0.7940625	woolly wolf	winter
0.655694444	woolly wolf	winter
0.83662037	woolly wolf	winter
0.32943287	woolly wolf	winter
0.314513889	woolly wolf	winter
0.304259259	woolly wolf	winter
0.332326389	woolly wolf	winter
0.356087963	woolly wolf	winter
0.859270833	woolly wolf	winter
0.901215278	woolly wolf	winter
0.699606481	woolly wolf	winter
0.81818287	woolly wolf	winter
0.842025463	woolly wolf	winter
0.626828704	woolly wolf	winter
0.106481481	woolly wolf	winter
0.525439815	woolly wolf	winter
0.747152778	woolly wolf	winter
0.747627315	woolly wolf	winter
0.789201389	woolly wolf	winter
0.835011574	woolly wolf	winter
0.316689815	woolly wolf	winter
0.575185185	woolly wolf	winter
0.557372685	woolly wolf	winter
0.588946759	woolly wolf	winter
0.614363426	woolly wolf	winter
0.484097222	woolly wolf	winter
0.468159722	woolly wolf	winter
0.497256944	woolly wolf	winter
0.526145833	woolly wolf	winter
0.045752315	woolly wolf	winter
0.087951389	woolly wolf	winter
0.379363426	woolly wolf	winter
0.669027778	woolly wolf	winter
0.576666667	woolly wolf	winter
0.618958333	woolly wolf	winter
0.525972222	woolly wolf	winter
0.527928241	woolly wolf	winter
0.541053241	woolly wolf	winter
0.902337963	woolly wolf	winter
0.818194444	woolly wolf	winter
0.882951389	woolly wolf	winter
0.520428241	woolly wolf	winter
0.000462963	woolly wolf	winter
0.00125	woolly wolf	winter
0.042743056	woolly wolf	winter
0.291342593	woolly wolf	winter
0.046400463	woolly wolf	winter
0.279201389	woolly wolf	winter
0.626273148	woolly wolf	winter
0.608518519	woolly wolf	winter
0.615740741	woolly wolf	winter
0.298229167	woolly wolf	winter
0.816597222	woolly wolf	winter
0.856967593	woolly wolf	winter
0.290104167	woolly wolf	winter
0.090972222	woolly wolf	winter
0.659976852	woolly wolf	winter
0.83125	woolly wolf	winter
0.509594907	woolly wolf	winter
0.018530093	woolly wolf	winter
0.966331019	woolly wolf	winter
0.575231481	woolly wolf	winter
0.354675926	woolly wolf	winter
0.415520833	woolly wolf	winter
0.326944444	woolly wolf	winter
0.708530093	woolly wolf	winter
0.927233796	woolly wolf	winter
0.293171296	woolly wolf	winter
0.271388889	woolly wolf	winter
0.339467593	woolly wolf	winter
0.549525463	woolly wolf	winter
0.416087963	woolly wolf	winter
0.119189815	woolly wolf	winter
0.689155093	woolly wolf	winter
0.555300926	woolly wolf	winter
0.935104167	woolly wolf	winter
0.673275463	woolly wolf	winter
0.714722222	woolly wolf	winter
0.525694444	woolly wolf	winter
0.426018519	woolly wolf	winter
0.586145833	woolly wolf	winter
0.607604167	woolly wolf	winter
0.614305556	woolly wolf	winter
0.308217593	woolly wolf	winter
0.775798611	woolly wolf	winter
0.631145833	woolly wolf	winter
0.692708333	woolly wolf	winter
0.682037037	woolly wolf	winter
0.735023148	woolly wolf	winter
0.256724537	woolly wolf	winter
0.305868056	woolly wolf	winter
0.967395833	woolly wolf	winter
0.84255787	woolly wolf	winter
0.615266204	woolly wolf	winter
0.685821759	woolly wolf	winter
0.687962963	woolly wolf	winter
0.738599537	woolly wolf	winter
0.941180556	woolly wolf	winter
0.869918981	woolly wolf	winter
0.796215278	woolly wolf	winter
0.837314815	woolly wolf	winter
0.173726852	woolly wolf	winter
0.061990741	woolly wolf	winter
0.345763889	woolly wolf	winter
0.426643519	woolly wolf	winter
0.256516204	woolly wolf	winter
0.908206019	woolly wolf	winter
0.323541667	woolly wolf	winter
0.126319444	woolly wolf	winter
0.171238426	woolly wolf	winter
0.22099537	woolly wolf	winter
0.433958333	woolly wolf	winter
0.824780093	woolly wolf	winter
0.334976852	woolly wolf	winter
0.917719907	woolly wolf	winter
0.314375	woolly wolf	winter
0.430069444	woolly wolf	winter
0.3871875	woolly wolf	winter
0.525381944	woolly wolf	winter
0.323159722	woolly wolf	winter
0.695856481	woolly wolf	winter
0.438877315	woolly wolf	winter
0.474675926	woolly wolf	winter
0.749664352	woolly wolf	winter
0.328993056	woolly wolf	winter
0.795833333	woolly wolf	winter
0.400601852	woolly wolf	winter
0.388726852	woolly wolf	winter
0.557002315	woolly wolf	winter
0.415034722	woolly wolf	winter
0.122430556	woolly wolf	winter
0.684733796	woolly wolf	winter
0.158298611	woolly wolf	winter
0.890543981	woolly wolf	winter
0.607824074	woolly wolf	winter
0.53775463	woolly wolf	winter
0.637581019	woolly wolf	winter
0.145625	woolly wolf	winter
0.836759259	woolly wolf	winter
0.34943287	woolly wolf	winter
0.364409722	woolly wolf	winter
0.295347222	woolly wolf	winter
0.846782407	woolly wolf	winter
0.247314815	woolly wolf	winter
0.298819444	woolly wolf	winter
0.362905093	woolly wolf	winter
0.404479167	woolly wolf	winter
0.765486111	woolly wolf	winter
0.892951389	woolly wolf	winter
0.314872685	woolly wolf	winter
0.339201389	woolly wolf	winter
0.343680556	woolly wolf	winter
0.733090278	woolly wolf	winter
0.655775463	woolly wolf	winter
0.751030093	woolly wolf	winter
0.688414352	woolly wolf	winter
0.778229167	woolly wolf	winter
0.81380787	woolly wolf	winter
0.359386574	woolly wolf	winter
0.8778125	woolly wolf	winter
0.971331019	woolly wolf	winter
0.910046296	woolly wolf	winter
0.327326389	woolly wolf	winter
0.441481481	woolly wolf	winter
0.001215278	woolly wolf	winter
0.303738426	woolly wolf	winter
0.759664352	woolly wolf	winter
0.428356481	woolly wolf	winter
0.411967593	woolly wolf	winter
0.340787037	woolly wolf	winter
0.166516204	woolly wolf	winter
0.609606481	woolly wolf	winter
0.154293981	woolly wolf	winter
0.142106481	woolly wolf	winter
0.021724537	woolly wolf	winter
0.03181713	woolly wolf	winter
0.346296296	woolly wolf	winter
0.318888889	woolly wolf	winter
0.162349537	woolly wolf	winter
0.756157407	woolly wolf	winter
0.687164352	woolly wolf	winter
0.916180556	woolly wolf	winter
0.281689815	woolly wolf	winter
0.272847222	woolly wolf	winter
0.554895833	woolly wolf	winter
0.073506944	woolly wolf	winter
0.067430556	woolly wolf	winter
0.037407407	woolly wolf	winter
0.701203704	woolly wolf	winter
0.393773148	woolly wolf	winter
0.151342593	woolly wolf	winter
0.766446759	woolly wolf	winter
0.284386574	woolly wolf	winter
0.847152778	woolly wolf	winter
0.038449074	woolly wolf	winter
0.190740741	woolly wolf	winter
0.596631944	woolly wolf	winter
0.736261574	woolly wolf	winter
0.914710648	woolly wolf	winter
0.807199074	woolly wolf	winter
0.313229167	woolly wolf	winter
0.387083333	woolly wolf	winter
0.663368056	woolly wolf	winter
0.376759259	woolly wolf	winter
0.418483796	woolly wolf	winter
0.366458333	woolly wolf	winter
0.744108796	woolly wolf	winter
0.915740741	woolly wolf	winter
0.266851852	woolly wolf	winter
0.343611111	woolly wolf	winter
0.485821759	woolly wolf	winter
0.820428241	woolly wolf	winter
0.297141204	woolly wolf	winter
0.264652778	woolly wolf	winter
0.940289352	woolly wolf	winter
0.672476852	woolly wolf	winter
0.111689815	woolly wolf	winter
0.721574074	woolly wolf	winter
0.538854167	woolly wolf	winter
0.594918981	woolly wolf	winter
0.999479167	woolly wolf	winter
0.492685185	woolly wolf	winter
0.209733796	woolly wolf	winter
0.398946759	woolly wolf	winter
0.260219907	woolly wolf	winter
0.383553241	woolly wolf	winter
0.856331019	woolly wolf	winter
0.223402778	woolly wolf	winter
0.652025463	woolly wolf	winter
0.257303241	woolly wolf	winter
0.405324074	woolly wolf	winter
0.149224537	woolly wolf	winter
0.883194444	woolly wolf	winter
0.374814815	woolly wolf	winter
0.643668981	woolly wolf	winter
0.951203704	woolly wolf	winter
0.700034722	woolly wolf	winter
0.518425926	woolly wolf	winter
1.16E-05	woolly wolf	winter
0.782546296	woolly wolf	winter
0.972662037	woolly wolf	winter
0.028657407	woolly wolf	winter
0.658865741	woolly wolf	winter
0.076134259	woolly wolf	winter
0.18599537	woolly wolf	winter
0.872465278	woolly wolf	winter
0.004594907	woolly wolf	winter
0.045266204	woolly wolf	winter
0.757662037	woolly wolf	winter
0.747777778	woolly wolf	winter
0.25087963	woolly wolf	winter
0.660706019	woolly wolf	winter
0.591886574	woolly wolf	winter
0.645092593	woolly wolf	winter
0.729618056	woolly wolf	winter
0.794699074	woolly wolf	winter
0.812592593	woolly wolf	winter
0.936828704	woolly wolf	winter
0.323518519	woolly wolf	winter
0.426226852	woolly wolf	winter
0.266724537	woolly wolf	winter
0.97162037	woolly wolf	winter
0.864398148	woolly wolf	winter
0.204247685	woolly wolf	winter
0.20681713	woolly wolf	winter
0.67443287	woolly wolf	winter
0.356030093	woolly wolf	winter
0.027060185	woolly wolf	winter
0.592268519	woolly wolf	winter
0.659803241	woolly wolf	winter
0.128206019	woolly wolf	winter
0.615335648	woolly wolf	winter
0.515856481	woolly wolf	winter
0.920844907	woolly wolf	winter
0.948553241	woolly wolf	winter
0.019201389	woolly wolf	winter
0.116770833	woolly wolf	winter
0.566296296	woolly wolf	winter
0.985185185	woolly wolf	winter
0.082534722	woolly wolf	winter
0.185486111	woolly wolf	winter
0.275659722	woolly wolf	winter
0.432361111	woolly wolf	winter
0.476979167	woolly wolf	winter
0.593865741	woolly wolf	winter
0.794097222	woolly wolf	winter
0.984386574	woolly wolf	winter
0.539016204	woolly wolf	winter
0.178530093	woolly wolf	winter
0.895914352	woolly wolf	winter
0.590810185	woolly wolf	winter
0.620185185	woolly wolf	winter
0.57849537	woolly wolf	winter
0.716851852	woolly wolf	winter
0.886828704	woolly wolf	winter
0.853310185	woolly wolf	winter
0.128599537	woolly wolf	winter
0.7128125	woolly wolf	winter
0.67369213	woolly wolf	winter
0.68369213	woolly wolf	winter
0.584826389	woolly wolf	winter
0.127604167	woolly wolf	winter
0.819525463	woolly wolf	winter
0.888009259	woolly wolf	winter
0.909131944	woolly wolf	winter
0.655821759	woolly wolf	winter
0.327384259	woolly wolf	winter
0.601134259	woolly wolf	winter
0.474849537	woolly wolf	winter
0.290972222	woolly wolf	winter
0.834849537	woolly wolf	winter
0.419201389	woolly wolf	winter
0.999664352	woolly wolf	winter
0.543738426	woolly wolf	winter
0.361921296	woolly wolf	winter
0.126064815	woolly wolf	winter
0.74462963	woolly wolf	winter
0.587291667	woolly wolf	winter
0.51880787	woolly wolf	winter
0.522210648	woolly wolf	winter
0.321134259	woolly wolf	winter
0.814837963	woolly wolf	winter
0.864421296	woolly wolf	winter
0.410462963	woolly wolf	winter
0.762233796	woolly wolf	winter
0.523587963	woolly wolf	winter
0.492395833	woolly wolf	winter
0.940300926	woolly wolf	winter
0.754560185	woolly wolf	winter
0.093090278	woolly wolf	winter
0.551446759	woolly wolf	winter
0.707233796	woolly wolf	winter
0.536851852	woolly wolf	winter
0.573009259	woolly wolf	winter
0.731666667	woolly wolf	winter
0.772395833	woolly wolf	winter
0.367719907	woolly wolf	winter
0.452476852	woolly wolf	winter
0.90693287	woolly wolf	winter
0.564699074	woolly wolf	winter
0.467627315	woolly wolf	winter
0.539016204	woolly wolf	winter
0.473310185	woolly wolf	winter
0.680856481	woolly wolf	winter
0.701539352	woolly wolf	winter
0.488136574	woolly wolf	winter
