# Supplementary material for: Changes in ecological conditions may influence intraguild competition: inferring interaction patterns of snow leopard with co-predators
Source: PeerJ. 2022 Oct 25;10:e14277. doi: 10.7717/peerj.14277 (PMC9615993; doi:10.7717/peerj.14277)
Supplement: Supplemental Information 6 [file peerj-10-14277-s006.csv]

wolf	Bharal	Livestock	Bird	Marmot	small prey	Musk deer	Serow	Sambar	Goral	Himalayan tahr	Langur	unknown
wolf	0	1	0	0	1	0	0	0	0	0	0	0
wolf	1	0	0	0	0	0	0	0	0	0	0	0
wolf	1	0	0	0	0	0	0	0	0	0	0	0
wolf	0	1	0	0	0	0	0	0	0	0	0	0
wolf	1	0	0	0	0	0	0	0	0	0	0	0
wolf	1	0	0	0	0	0	0	0	0	0	0	0
wolf	0	0	0	1	0	0	0	0	0	0	0	0
wolf	1	0	0	0	0	0	0	0	0	0	0	0
wolf	0	1	1	0	0	0	0	0	0	0	0	0
wolf	1	0	1	1	0	0	0	0	0	0	0	0
wolf	0	1	1	0	0	0	0	0	0	0	0	0
wolf	0	0	0	1	0	0	0	0	0	0	0	0
wolf	1	0	0	0	0	0	0	0	0	0	0	0
wolf	0	0	0	1	0	0	0	0	0	0	0	0
wolf	1	0	0	0	0	0	0	0	0	0	0	0
wolf	1	0	0	0	0	0	0	0	0	0	0	0
wolf	1	0	0	0	0	0	0	0	0	0	0	0
wolf	1	0	0	0	0	0	0	0	0	0	0	0
wolf	1	0	0	0	0	0	0	0	0	0	0	0
wolf	1	0	0	0	0	0	0	0	0	0	0	0
wolf	0	1	0	0	0	0	0	0	0	0	0	0
wolf	1	0	0	0	0	0	0	0	0	0	0	0
wolf	0	0	1	0	1	0	0	0	0	0	0	0
wolf	1	0	0	0	0	0	0	0	0	0	0	0
wolf	1	0	0	0	0	0	0	0	0	0	0	0
wolf	1	0	0	0	0	0	0	0	0	0	0	0
wolf	0	1	0	0	0	0	0	0	0	0	0	0
wolf	0	1	0	0	0	0	0	0	0	0	0	0
wolf	0	1	0	0	0	0	0	0	0	0	0	0
wolf	0	1	0	0	0	0	0	0	0	0	0	0
wolf	1	0	0	0	0	0	0	0	0	0	0	0
wolf	1	0	0	0	0	0	0	0	0	0	0	0
wolf	1	0	0	0	0	0	0	0	0	0	0	0
Common leopard	0	0	0	0	1	0	0	0	0	0	0	0
Common leopard	0	0	0	0	0	0	0	1	0	0	0	0
Common leopard	0	0	0	0	0	0	0	1	0	0	0	0
Common leopard	0	0	1	0	0	0	0	0	0	0	0	0
Common leopard	0	0	0	0	1	0	0	0	0	0	0	0
Common leopard	0	1	0	0	0	0	0	0	0	0	0	0
Common leopard	0	1	0	0	0	0	0	0	0	0	0	0
Common leopard	0	1	0	0	0	0	0	0	0	0	0	0
Common leopard	0	0	0	0	1	0	0	0	0	0	0	0
Common leopard	0	1	0	0	0	0	0	0	0	0	0	0
Common leopard	0	0	0	0	1	0	0	0	0	0	0	0
Common leopard	0	1	0	0	0	0	0	0	0	0	0	0
Common leopard	0	1	0	0	0	0	0	0	0	0	0	0
Common leopard	0	0	0	0	1	0	0	0	1	0	0	0
Common leopard	0	1	0	0	0	0	0	0	0	0	0	0
Common leopard	0	0	0	0	0	0	0	1	0	0	0	0
Common leopard	0	1	0	0	0	0	0	0	0	0	0	0
Common leopard	0	1	0	0	0	0	0	0	0	0	0	0
Common leopard	0	1	0	0	1	0	0	0	0	0	0	0
Common leopard	0	0	0	0	0	0	1	0	0	0	0	0
Common leopard	0	0	0	0	0	0	0	0	1	0	0	0
Common leopard	0	0	0	0	0	1	0	0	0	0	0	0
Common leopard	0	0	0	0	1	0	0	0	0	0	0	0
Common leopard	1	0	0	0	0	0	0	0	0	0	0	0
snow leopard (greater Himalaya)	0	0	0	0	0	1	0	0	0	0	0	0
snow leopard (greater Himalaya)	0	0	0	0	0	0	0	0	0	1	0	0
snow leopard (greater Himalaya)	1	0	0	0	0	0	0	0	0	0	0	0
snow leopard (greater Himalaya)	1	0	0	0	0	0	0	0	0	0	0	0
snow leopard (greater Himalaya)	1	0	0	0	0	0	0	0	0	0	0	0
snow leopard (greater Himalaya)	1	0	0	0	0	0	0	0	0	0	0	0
snow leopard (greater Himalaya)	0	1	0	0	0	0	0	0	0	0	0	0
snow leopard (greater Himalaya)	1	0	0	0	0	0	0	0	0	0	0	0
snow leopard (greater Himalaya)	1	0	0	0	0	0	0	0	0	0	0	0
snow leopard (greater Himalaya)	0	0	0	0	0	1	0	0	0	0	0	0
snow leopard (greater Himalaya)	1	0	0	0	0	0	0	0	0	0	0	0
snow leopard (greater Himalaya)	0	0	0	0	1	0	0	0	0	0	0	0
snow leopard (greater Himalaya)	0	0	0	0	1	0	0	0	0	0	0	0
snow leopard (greater Himalaya)	0	0	0	0	0	1	0	0	0	0	0	0
snow leopard (greater Himalaya)	0	0	0	0	0	0	0	0	0	1	0	0
snow leopard (greater Himalaya)	0	0	0	0	1	0	0	0	0	0	0	0
snow leopard (greater Himalaya)	0	1	0	0	0	0	0	0	0	0	0	0
snow leopard (greater Himalaya)	0	1	0	0	0	0	0	0	0	0	0	0
snow leopard (greater Himalaya)	1	0	0	0	0	0	0	0	0	0	0	0
snow leopard (greater Himalaya)	0	1	0	0	0	0	0	0	0	0	0	0
snow leopard (greater Himalaya)	0	0	0	0	1	0	0	0	0	0	0	1
snow leopard (greater Himalaya)	0	1	0	0	0	0	0	0	0	0	0	0
snow leopard (greater Himalaya)	0	1	0	0	0	0	0	0	0	0	0	0
snow leopard (greater Himalaya)	0	1	0	0	0	0	0	0	0	0	0	0
snow leopard (greater Himalaya)	1	0	0	0	0	0	0	0	0	0	0	0
snow leopard (greater Himalaya)	0	0	0	0	1	0	0	0	0	1	0	0
snow leopard (greater Himalaya)	0	0	0	0	0	0	0	0	0	0	1	0
snow leopard (greater Himalaya)	0	0	0	0	0	1	0	0	0	0	0	0
snow leopard (greater Himalaya)	0	0	0	0	0	1	0	0	0	0	0	0
snow leopard (greater Himalaya)	0	0	0	0	1	0	0	0	0	0	0	0
snow leopard (greater Himalaya)	0	0	0	0	0	1	0	0	0	0	0	0
snow leopard (greater Himalaya)	1	0	1	0	1	0	0	0	0	0	0	0
snow leopard (greater Himalaya)	0	1	0	0	0	0	0	0	0	0	0	0
snow leopard (greater Himalaya)	0	1	0	0	0	0	0	0	0	0	0	0
snow leopard (greater Himalaya)	0	1	0	0	0	0	0	0	0	0	0	0
snow leopard (greater Himalaya)	0	0	0	0	1	0	0	0	0	0	0	0
snow leopard (greater Himalaya)	0	0	0	0	0	1	0	0	0	0	0	0
snow leopard (greater Himalaya)	0	0	0	0	1	1	0	0	0	0	0	0
snow leopard (greater Himalaya)	0	0	0	0	1	0	0	0	0	0	0	0
snow leopard (trans Himalaya)	1	0	0	0	0	0	0	0	0	0	0	0
snow leopard (trans Himalaya)	0	1	0	0	0	0	0	0	0	0	0	0
snow leopard (trans Himalaya)	0	1	0	0	1	0	0	0	0	0	0	0
snow leopard (trans Himalaya)	1	0	0	0	0	0	0	0	0	0	0	0
snow leopard (trans Himalaya)	0	0	0	1	0	0	0	0	0	0	0	0
snow leopard (trans Himalaya)	1	0	0	0	0	0	0	0	0	0	0	0
snow leopard (trans Himalaya)	1	0	0	0	0	0	0	0	0	0	0	0
snow leopard (trans Himalaya)	0	1	0	0	0	0	0	0	0	0	0	0
snow leopard (trans Himalaya)	0	1	0	0	0	0	0	0	0	0	0	0
snow leopard (trans Himalaya)	1	0	0	0	0	0	0	0	0	0	0	0
snow leopard (trans Himalaya)	0	1	0	0	0	0	0	0	0	0	0	0
snow leopard (trans Himalaya)	0	1	0	0	0	0	0	0	0	0	0	0
snow leopard (trans Himalaya)	0	1	1	0	0	0	0	0	0	0	0	0
snow leopard (trans Himalaya)	0	1	0	0	0	0	0	0	0	0	0	0
snow leopard (trans Himalaya)	1	0	0	1	0	0	0	0	0	0	0	0
